# Supplementary material for: Lipoproteins comprise at least 10 different classes in rats, each of which contains a unique set of proteins as the primary component
Source: PLoS One. 2018 Feb 20;13(2):e0192955. doi: 10.1371/journal.pone.0192955 (PMC5819787; doi:10.1371/journal.pone.0192955)
Supplement: S3 Table — (XLSX) [file pone.0192955.s017.xlsx]

## Sheet: S3 Table
		sample A			sample A2			sample B			sample C			sample C2			sample D
		cho	TG	UV	cho	TG	UV	cho	TG	UV	cho	TG	UV	cho	TG	UV	cho	TG	UV
	CM(v)	16.4407	16.4678	16.372	16.3832	16.4448	16.3314	16.4052	16.4209	16.3062	16.4408	16.4694	16.377	16.4989	16.5358	16.491	16.5465	16.5695	16.5227
	CM	17.213	17.1172	17.4129	17.0001	16.9119	17.4521	17.0646	16.9396	17.619	17.3828	17.087	17.5268	18.1156	17.9999	17.5899	17.9658	17.8946	17.452
	VLDL	20.6757	20.5787	20.3779	20.6617	20.5852	20.4494	20.7758	20.6829	20.4982	20.9193	20.8322	20.5994	21.2822	21.1261	20.9446	21.4816	21.0986	21.1636
	LDL1	23.605	23.3815	23.5461	23.4737	23.3975	23.4506	23.3278	23.3018	23.33	23.2104	23.2858	23.3386	23.2864	23.4086	23.3912	23.1409	23.2878	23.2912
	LAC1	25.0336	25.1445	25.0093	25.0737	25.0959	25.0548	25.0413	24.9986	25.0189	25.0041	24.7955	24.9826	25.0255	24.7996	25.0034	25.0309	24.7235	25.0107
	LDL2	25.9513	25.8723		25.9476	25.8605		25.9716	25.9463		25.9908	25.9961		26.0094	26.0069		25.9951	25.9966
	LAC2	26.8089	26.9746	26.8346	26.8171	26.9999	26.8395	26.8098	26.9217	26.8326	26.8251	26.8875	26.8483	26.8195	26.9097	26.8386	26.8248	26.9032	26.844
	mHDL	27.5085	27.473	27.3409	27.4311	27.4089	27.3415	27.5187	27.5029	27.3646	27.6725	27.5681	27.4217	27.6244	27.5253	27.3857	27.6624	27.5453	27.3921
	HDL1	28.8389	28.8395		28.8158	28.8188		28.6519	28.6608		28.8356	28.8388		28.8551	28.8585		28.8495	28.855
	HDL2	29.9007		30.0673	29.8973		30.1392	29.8742		30.0424	29.7779		30.0085	29.8119		29.9961	29.6549		30.0245
	S3 Table. Location parameters identified using different records. These parameters are the bases of Table S2. Cho, cholesterol.
