# Supplementary material for: Lipoproteins comprise at least 10 different classes in rats, each of which contains a unique set of proteins as the primary component
Source: PLoS One. 2018 Feb 20;13(2):e0192955. doi: 10.1371/journal.pone.0192955 (PMC5819787; doi:10.1371/journal.pone.0192955)
Supplement: S6 Table — (XLSX) [file pone.0192955.s020.xlsx]

## Sheet: S6 Table
	sample A	CM1	CM2	VLDL	LDL1	LAC1	LDL2	LAC2	mHDL	HDL1	HDL2	alubmin
	location	16.4678	17.1173	20.5787	23.6047	25.0095	25.9514	26.834	27.5062	28.8395	29.9003	28.5126
	scale	0.327107	0.63823	1.11758	0.745844	0.619912	0.498395	0.48031	0.717579	0.444804	0.548338	0.558237
	TG	2.74314	3.34858	92.7658	6.71565	2.43266	3.06795	1.47289	1.06365	1.46779	0.111027
	chloresterol	0.300709	0.28699	7.66171	11.1801	19.0614	26.7718	5.17133	2.5065	1.00829	0.41078
	UV	0.0315149	0.0462577	0.170263	0.0818459	0.836315	0.0750824	1.30896	0.0522197		0.250122	5.26381
	sample A2	CM1	CM2	VLDL	LDL1	LAC1	LDL2	LAC2	mHDL	HDL1	HDL2	alubmin
	location	16.4448	16.9119	20.5852	23.4736	25.055	25.9476	26.8394	27.428	28.8186	29.8974	28.5378
	scale	0.297687	0.653399	1.11051	0.680956	0.657844	0.51049	0.479343	0.747584	0.435179	0.599769	0.562553
	TG	0.825519	2.03773	55.81	6.57781	2.12331	1.66306	1.27026	0.994775	1.30952	0.150943
	chloresterol	0.152893	0.187412	5.56644	9.63169	23.0983	27.4167	4.78502	3.57696	1.17969	0.695655
	UV	0.0105405	0.0250924	0.112549	0.0797908	0.749803	0.0502083	1.27852	0.11234		0.280052	5.23242
	sample B	CM1	CM2	VLDL	LDL1	LAC1	LDL2	LAC2	mHDL	HDL1	HDL2	alubmin
	location	16.4209	16.9396	20.6829	23.3276	25.0179	25.9715	26.833	27.5195	28.6607	29.874	28.5109
	scale	0.316937	0.697377	1.17574	0.715279	0.624783	0.496689	0.479598	0.676097	0.400552	0.553446	0.557522
	TG	1.28856	2.25815	55.1707	7.28282	1.64674	2.26848	0.886937	0.573473	1.47112	2.2676
	chloresterol	0.167248	0.20208	6.08029	9.23004	10.6343	22.7115	4.20821	1.70495	0.907929	1.24027
	UV	0.0169112	0.0350206	0.190338	0.085214	0.767011	0.0762514	1.23698	0.097675		0.362325	5.18398
	sample C	CM1	CM2	VLDL	LDL1	LAC1	LDL2	LAC2	mHDL	HDL1	HDL2	alubmin
	location	16.4694	17.087	20.8322	23.2106	24.9825	25.9908	26.8479	27.6743	28.8388	29.7772	28.549
	scale	0.307854	0.735534	1.08191	0.662806	0.615941	0.496612	0.483216	0.657959	0.425121	0.510577	0.557967
	TG	1.3511	2.28953	55.8242	6.59379	1.57555	1.85946	0.685821	0.359298	0.910243	8.07911e-05
	chloresterol	0.112316	0.148281	6.61857	11.6886	11.9267	25.3164	4.5612	1.87103	0.722143	0.300726
	UV	0.0154382	0.0271018	0.0954276	0.0572391	0.621115	0.0787251	0.975626	0.0977202		0.216226	5.32179
	sample C2	CM1	CM2	VLDL	LDL1	LAC1	LDL2	LAC2	mHDL	HDL1	HDL2	alubmin
	location	16.5359	17.9999	21.1261	23.2864	25.0038	26.0095	26.8384	27.6245	28.8585	29.8119	28.5529
	scale	0.342027	0.964915	1.07363	0.648869	0.619734	0.492149	0.476796	0.671229	0.424281	0.501867	0.556031
	TG	3.44456	4.36837	73.5935	6.32485	1.93775	2.37953	0.969509	0.641351	0.888048	7.97316e-05
	chloresterol	0.191548	0.27545	8.46098	13.1884	9.17667	24.8203	4.64839	2.02004	0.708497	0.273859
	UV	0.0405841	0.0438755	0.100057	0.0501728	0.667527	0.0765672	1.07086	0.109689		0.208028	5.12078
	sample D	CM1	CM2	VLDL	LDL1	LAC1	LDL2	LAC2	mHDL	HDL1	HDL2	alubmin
	location	16.5695	17.8946	21.0986	23.1409	25.0109	25.9952	26.844	27.6625	28.855	29.6549	28.5447
	scale	0.331281	1.13388	1.15267	0.670339	0.629456	0.50084	0.478592	0.66889	0.39979	0.50005	0.555956
	TG	1.66254	3.15677	28.6154	4.54386	1.08952	1.21289	0.546762	0.268194	0.753753	8.32373e-05
	chloresterol	0.0874572	0.152183	4.55541	10.3738	5.61022	16.066	2.80407	1.16619	0.437411	0.159571
	UV	0.0270701	0.0438252	0.097119	0.0654974	0.620201	0.0712389	1.16397	0.0778467		0.19243	5.02525
	S6 Table. Parameters identified for each sample. These parameters were the bases of Table 1 and S3 and S4 Figs.
