# Supplementary material for: Lipoproteins comprise at least 10 different classes in rats, each of which contains a unique set of proteins as the primary component
Source: PLoS One. 2018 Feb 20;13(2):e0192955. doi: 10.1371/journal.pone.0192955 (PMC5819787; doi:10.1371/journal.pone.0192955)
Supplement: S1 File — (XLSX) [file pone.0192955.s024.xlsx]

## Sheet: Sheet1
time	UV	TC	TG
time	01AC9720_ch2.csv	01AC9740_ch2.csv	01AC9757_ch2.csv
14	0.0417606	0.0232785	0.0119064
14.01	0.0473208	0.0189369	0.0115839
14.02	0.042881	0.0265953	0.0112613
14.03	0.0444412	0.0182537	0.0109388
14.04	0.0460014	0.0179121	0.0106163
14.05	0.0416936	0.0192015	0.0110959
14.06	0.0411344	0.0185008	0.0109814
14.07	0.0399757	0.0181403	0.0108835
14.08	0.0391294	0.0170281	0.0108008
14.09	0.0380504	0.0166247	0.0107317
14.1	0.0367413	0.0162031	0.0106743
14.11	0.0357403	0.0156161	0.0105537
14.12	0.0347094	0.0150477	0.0104223
14.13	0.0337056	0.0144701	0.0102766
14.14	0.0327028	0.0139548	0.0101129
14.15	0.0317242	0.0134403	0.00992794
14.16	0.0307923	0.0129309	0.00971888
14.17	0.0298793	0.012444	0.00949042
14.18	0.0289873	0.0119796	0.0092432
14.19	0.0281125	0.0115397	0.00897905
14.2	0.0272528	0.011119	0.00870105
14.21	0.0264037	0.0107174	0.0084131
14.22	0.0255586	0.010334	0.00811957
14.23	0.0247138	0.00996639	0.00782433
14.24	0.0238658	0.00961208	0.0075309
14.25	0.0230125	0.00926828	0.00724219
14.26	0.0221524	0.00893266	0.00696012
14.27	0.021285	0.00860293	0.00668567
14.28	0.0204107	0.0082765	0.00641909
14.29	0.0195302	0.00795078	0.00616005
14.3	0.0186438	0.0076232	0.0059077
14.31	0.0177522	0.00729142	0.00566065
14.32	0.0168552	0.00695341	0.00541735
14.33	0.0159524	0.00660744	0.00517617
14.34	0.0150429	0.00625247	0.00493528
14.35	0.0141263	0.00588817	0.00469264
14.36	0.0132021	0.00551471	0.00444619
14.37	0.0122701	0.0051328	0.00419419
14.38	0.0113305	0.00474349	0.00393508
14.39	0.0103844	0.00434823	0.00366752
14.4	0.00943333	0.00394851	0.00339047
14.41	0.00847907	0.00354567	0.00310334
14.42	0.00752362	0.00314117	0.00280578
14.43	0.00656921	0.00273638	0.00249742
14.44	0.00561773	0.00233269	0.00217785
14.45	0.00467067	0.00193123	0.00184663
14.46	0.00372867	0.00153313	0.00150331
14.47	0.00279157	0.00113972	0.0011473
14.48	0.00185867	0.000752266	0.000778165
14.49	0.000928634	0.000371999	0.000395699
14.5	0	0	0
14.51	-0.000928486	-0.000362381	-0.000408514
14.52	-0.00185732	-0.000713779	-0.000829225
14.53	-0.00278582	-0.0010531	-0.00126116
14.54	-0.00371226	-0.00137948	-0.00170348
14.55	-0.00463352	-0.00169224	-0.00215557
14.56	-0.00554516	-0.00199079	-0.00261711
14.57	-0.00644167	-0.00227507	-0.00308819
14.58	-0.00731678	-0.00254555	-0.00356933
14.59	-0.00816387	-0.0028029	-0.00406168
14.6	-0.00897603	-0.00304796	-0.00456657
14.61	-0.00974699	-0.00328176	-0.00508525
14.62	-0.0104714	-0.00350569	-0.00561879
14.63	-0.0111456	-0.00372123	-0.00616792
14.64	-0.0117671	-0.00392981	-0.00673277
14.65	-0.0123359	-0.00413296	-0.00731259
14.66	-0.0128538	-0.00433233	-0.00790599
14.67	-0.0133244	-0.00452961	-0.00851111
14.68	-0.0137522	-0.00472626	-0.00912576
14.69	-0.0141426	-0.00492343	-0.00974755
14.7	-0.0145013	-0.00512179	-0.0103741
14.71	-0.0148337	-0.00532145	-0.0110033
14.72	-0.0151443	-0.00552176	-0.0116333
14.73	-0.0154367	-0.00572131	-0.0122624
14.74	-0.0157137	-0.0059181	-0.012889
14.75	-0.0159771	-0.00610952	-0.0135115
14.76	-0.0162275	-0.00629287	-0.014128
14.77	-0.0164647	-0.00646564	-0.0147368
14.78	-0.016688	-0.00662579	-0.0153358
14.79	-0.0168964	-0.00677199	-0.0159229
14.8	-0.0170888	-0.00690389	-0.016496
14.81	-0.0172642	-0.00702253	-0.0170533
14.82	-0.0174219	-0.0071302	-0.0175934
14.83	-0.0175615	-0.00723017	-0.018115
14.84	-0.0176829	-0.00732667	-0.0186171
14.85	-0.0177857	-0.00742478	-0.0190993
14.86	-0.0178695	-0.00752992	-0.019561
14.87	-0.0179334	-0.00764732	-0.0200018
14.88	-0.0179766	-0.00778151	-0.0204213
14.89	-0.0179982	-0.00793628	-0.0208196
14.9	-0.0179973	-0.00811421	-0.0211966
14.91	-0.0179735	-0.00831633	-0.0215531
14.92	-0.0179277	-0.00854233	-0.0218898
14.93	-0.0178613	-0.0087906	-0.0222081
14.94	-0.0177766	-0.00905861	-0.0225097
14.95	-0.0176764	-0.00934299	-0.0227963
14.96	-0.0175641	-0.00963993	-0.0230695
14.97	-0.0174427	-0.00994551	-0.0233303
14.98	-0.0173144	-0.0102556	-0.0235793
14.99	-0.0171802	-0.0105663	-0.0238163
15	-0.01704	-0.0108739	-0.0240402
15.01	-0.0168922	-0.0111751	-0.0242495
15.02	-0.0167337	-0.0114671	-0.0244424
15.03	-0.0165603	-0.0117475	-0.0246171
15.04	-0.0163667	-0.0120149	-0.024772
15.05	-0.0161472	-0.0122683	-0.0249062
15.06	-0.0158958	-0.0125074	-0.0250198
15.07	-0.0156069	-0.0127326	-0.0251139
15.08	-0.0152751	-0.0129445	-0.0251905
15.09	-0.0148955	-0.0131442	-0.0252524
15.1	-0.0144637	-0.0133329	-0.0253024
15.11	-0.0139759	-0.0135119	-0.0253433
15.12	-0.0134282	-0.0136824	-0.0253772
15.13	-0.0128165	-0.0138452	-0.0254048
15.14	-0.0121362	-0.0140013	-0.0254258
15.15	-0.0113824	-0.0141511	-0.0254387
15.16	-0.0105498	-0.0142949	-0.0254414
15.17	-0.00963222	-0.0144328	-0.0254314
15.18	-0.00862362	-0.014565	-0.0254069
15.19	-0.00751765	-0.0146912	-0.0253667
15.2	-0.00630769	-0.0148115	-0.0253105
15.21	-0.00498656	-0.0149255	-0.0252392
15.22	-0.00354635	-0.0150326	-0.025154
15.23	-0.00197764	-0.0151322	-0.025056
15.24	-0.00026908	-0.0152228	-0.0249458
15.25	0.00159281	-0.0153028	-0.0248225
15.26	0.00362365	-0.0153698	-0.0246839
15.27	0.00584098	-0.0154214	-0.0245258
15.28	0.00826414	-0.0154548	-0.0243422
15.29	0.0109131	-0.0154668	-0.0241257
15.3	0.0138079	-0.0154545	-0.0238679
15.31	0.016968	-0.0154149	-0.0235597
15.32	0.0204118	-0.0153449	-0.0231918
15.33	0.0241565	-0.0152417	-0.0227547
15.34	0.0282176	-0.0151022	-0.0222388
15.35	0.032609	-0.0149233	-0.021635
15.36	0.0373438	-0.0147013	-0.0209333
15.37	0.0424339	-0.0144317	-0.0201234
15.38	0.0478909	-0.0141093	-0.0191941
15.39	0.053726	-0.013728	-0.0181337
15.4	0.0599513	-0.0132809	-0.0169298
15.41	0.0665796	-0.0127603	-0.0155697
15.42	0.0736252	-0.0121578	-0.0140408
15.43	0.0811045	-0.0114653	-0.0123312
15.44	0.0890355	-0.0106737	-0.0104301
15.45	0.0974386	-0.00977371	-0.00832772
15.46	0.106337	-0.00875532	-0.00601549
15.47	0.115755	-0.00760794	-0.00348562
15.48	0.125718	-0.00632008	-0.000730708
15.49	0.136256	-0.00487951	0.00225716
15.5	0.147396	-0.00327434	0.00548693
15.51	0.159168	-0.00149349	0.00896905
15.52	0.171601	0.000472909	0.0127166
15.53	0.184723	0.00263268	0.0167446
15.54	0.198563	0.00499058	0.0210709
15.55	0.213148	0.00754843	0.0257152
15.56	0.228502	0.0103058	0.0306996
15.57	0.244649	0.0132608	0.0360485
15.58	0.261611	0.0164096	0.0417879
15.59	0.279408	0.0197481	0.0479459
15.6	0.298056	0.0232736	0.054553
15.61	0.317571	0.0269852	0.0616422
15.62	0.337968	0.0308841	0.0692488
15.63	0.359259	0.0349744	0.0774102
15.64	0.381453	0.0392637	0.0861658
15.65	0.404562	0.0437635	0.0955564
15.66	0.428594	0.0484876	0.105624
15.67	0.453556	0.0534524	0.116409
15.68	0.479458	0.0586766	0.127953
15.69	0.506305	0.06418	0.140297
15.7	0.534105	0.0699825	0.15348
15.71	0.562864	0.0761036	0.167541
15.72	0.592585	0.082562	0.182517
15.73	0.62327	0.0893753	0.198445
15.74	0.654919	0.096559	0.21536
15.75	0.68753	0.104127	0.233296
15.76	0.721095	0.11209	0.252287
15.77	0.755605	0.120459	0.272363
15.78	0.791048	0.12924	0.293553
15.79	0.827406	0.138437	0.315887
15.8	0.864661	0.148051	0.33939
15.81	0.902791	0.158083	0.364086
15.82	0.941771	0.16853	0.389999
15.83	0.981573	0.179386	0.41715
15.84	1.02217	0.190646	0.445558
15.85	1.06352	0.202303	0.475241
15.86	1.1056	0.21435	0.506214
15.87	1.14836	0.226777	0.538487
15.88	1.19177	0.239577	0.572071
15.89	1.23579	0.252742	0.606969
15.9	1.28037	0.266263	0.643184
15.91	1.32547	0.280133	0.680712
15.92	1.37104	0.294343	0.719546
15.93	1.41704	0.308884	0.759675
15.94	1.46342	0.323748	0.801084
15.95	1.51012	0.338924	0.843752
15.96	1.55711	0.354403	0.887654
15.97	1.60432	0.37017	0.932757
15.98	1.65171	0.38621	0.979026
15.99	1.69922	0.402508	1.02642
16	1.7468	0.419043	1.07489
16.01	1.7944	0.435796	1.12438
16.02	1.84195	0.452743	1.17484
16.03	1.88941	0.469862	1.22621
16.04	1.93672	0.487125	1.27842
16.05	1.98381	0.504509	1.3314
16.06	2.03064	0.521983	1.38507
16.07	2.07714	0.53952	1.43937
16.08	2.12327	0.557091	1.49421
16.09	2.16895	0.574663	1.54951
16.1	2.21414	0.592207	1.60518
16.11	2.25878	0.609691	1.66114
16.12	2.30281	0.627086	1.71731
16.13	2.3462	0.64436	1.77358
16.14	2.38888	0.661485	1.82987
16.15	2.4308	0.678432	1.8861
16.16	2.47193	0.695174	1.94215
16.17	2.51221	0.711682	1.99795
16.18	2.5516	0.727931	2.05339
16.19	2.59006	0.743891	2.10838
16.2	2.62755	0.759537	2.16281
16.21	2.66403	0.774842	2.2166
16.22	2.69947	0.78978	2.26965
16.23	2.73383	0.804326	2.32186
16.24	2.7671	0.818458	2.37314
16.25	2.79925	0.832152	2.4234
16.26	2.83024	0.845389	2.47255
16.27	2.86007	0.85815	2.52051
16.28	2.8887	0.870415	2.56718
16.29	2.91613	0.882167	2.61251
16.3	2.94233	0.893392	2.6564
16.31	2.96729	0.904073	2.6988
16.32	2.99099	0.914199	2.73962
16.33	3.01341	0.923759	2.77882
16.34	3.03454	0.932741	2.81634
16.35	3.05436	0.94114	2.85212
16.36	3.07287	0.94895	2.88612
16.37	3.09006	0.956167	2.9183
16.38	3.10592	0.962789	2.94864
16.39	3.12045	0.968815	2.97709
16.4	3.13366	0.974248	3.00365
16.41	3.14555	0.979087	3.02829
16.42	3.15614	0.983337	3.051
16.43	3.16542	0.987001	3.07179
16.44	3.17343	0.990083	3.09064
16.45	3.18017	0.992587	3.10756
16.46	3.18567	0.994519	3.12256
16.47	3.18993	0.995887	3.13565
16.48	3.19298	0.996695	3.14686
16.49	3.19484	0.996953	3.15618
16.5	3.19552	0.996668	3.16366
16.51	3.19504	0.995852	3.16932
16.52	3.19341	0.994516	3.17318
16.53	3.19067	0.992671	3.17528
16.54	3.18683	0.990331	3.17566
16.55	3.18191	0.987511	3.17435
16.56	3.17593	0.984226	3.17141
16.57	3.16893	0.980492	3.16687
16.58	3.16093	0.976326	3.16078
16.59	3.15196	0.971744	3.15321
16.6	3.14206	0.966766	3.1442
16.61	3.13126	0.96141	3.13381
16.62	3.11958	0.955697	3.1221
16.63	3.10707	0.949649	3.10913
16.64	3.09376	0.94329	3.09497
16.65	3.07968	0.936643	3.07967
16.66	3.06486	0.929733	3.0633
16.67	3.04934	0.922584	3.04592
16.68	3.03314	0.915222	3.0276
16.69	3.01631	0.907668	3.00839
16.7	2.99887	0.899944	2.98835
16.71	2.98086	0.892071	2.96754
16.72	2.9623	0.884066	2.94602
16.73	2.94323	0.875947	2.92385
16.74	2.92368	0.867731	2.90108
16.75	2.90368	0.859431	2.87776
16.76	2.88327	0.851061	2.85395
16.77	2.86248	0.842635	2.82969
16.78	2.84134	0.834165	2.80504
16.79	2.81988	0.82566	2.78004
16.8	2.79814	0.817132	2.75475
16.81	2.77613	0.808589	2.7292
16.82	2.7539	0.800041	2.70344
16.83	2.73145	0.791496	2.67751
16.84	2.70882	0.782961	2.65146
16.85	2.68604	0.774446	2.62532
16.86	2.66312	0.765959	2.59914
16.87	2.64008	0.757509	2.57293
16.88	2.61695	0.749105	2.54675
16.89	2.59375	0.740757	2.52062
16.9	2.57049	0.732473	2.49457
16.91	2.54721	0.724262	2.46864
16.92	2.52391	0.716131	2.44286
16.93	2.50061	0.708087	2.41725
16.94	2.47733	0.700138	2.39184
16.95	2.45408	0.692288	2.36666
16.96	2.43088	0.684542	2.34173
16.97	2.40773	0.676906	2.31709
16.98	2.38465	0.669383	2.29274
16.99	2.36165	0.661978	2.26872
17	2.33873	0.654695	2.24503
17.01	2.3159	0.647538	2.2217
17.02	2.29318	0.640511	2.19875
17.03	2.27058	0.633618	2.17618
17.04	2.24811	0.626863	2.15401
17.05	2.22578	0.620247	2.13226
17.06	2.20359	0.613773	2.11093
17.07	2.18158	0.607443	2.09003
17.08	2.15974	0.601258	2.06956
17.09	2.13809	0.595221	2.04955
17.1	2.11665	0.589334	2.02999
17.11	2.09543	0.583597	2.01088
17.12	2.07443	0.578012	1.99224
17.13	2.05368	0.572582	1.97406
17.14	2.03317	0.567306	1.95635
17.15	2.01292	0.562186	1.93911
17.16	1.99293	0.55722	1.92234
17.17	1.97321	0.552409	1.90604
17.18	1.95375	0.547751	1.89021
17.19	1.93455	0.543246	1.87484
17.2	1.91562	0.538893	1.85993
17.21	1.89694	0.534691	1.84549
17.22	1.87852	0.530641	1.83151
17.23	1.86034	0.52674	1.81798
17.24	1.84241	0.522989	1.80492
17.25	1.82471	0.519388	1.79231
17.26	1.80725	0.515936	1.78016
17.27	1.79002	0.512632	1.76847
17.28	1.77302	0.509476	1.75723
17.29	1.75625	0.506466	1.74644
17.3	1.73971	0.503603	1.73611
17.31	1.72341	0.500885	1.72623
17.32	1.70736	0.498311	1.7168
17.33	1.69155	0.495879	1.70783
17.34	1.67599	0.493588	1.69931
17.35	1.6607	0.491435	1.69124
17.36	1.64567	0.489418	1.68362
17.37	1.6309	0.487532	1.67646
17.38	1.61641	0.485777	1.66975
17.39	1.60218	0.484148	1.66348
17.4	1.58821	0.482646	1.65765
17.41	1.57451	0.481269	1.65227
17.42	1.56107	0.480017	1.64732
17.43	1.54789	0.478891	1.64281
17.44	1.53497	0.477891	1.63874
17.45	1.5223	0.477019	1.63509
17.46	1.50989	0.476275	1.63188
17.47	1.49774	0.475657	1.62911
17.48	1.48585	0.475164	1.62677
17.49	1.47421	0.474796	1.62486
17.5	1.46284	0.47455	1.62339
17.51	1.45172	0.474425	1.62235
17.52	1.44086	0.47442	1.62175
17.53	1.43025	0.474534	1.62159
17.54	1.4199	0.474769	1.62186
17.55	1.40981	0.475125	1.62257
17.56	1.39997	0.475606	1.62371
17.57	1.39039	0.476214	1.62529
17.58	1.38106	0.476951	1.6273
17.59	1.37199	0.477821	1.62974
17.6	1.36318	0.478825	1.63262
17.61	1.35461	0.479965	1.63593
17.62	1.34631	0.481241	1.63968
17.63	1.33825	0.482654	1.64386
17.64	1.33045	0.484204	1.64847
17.65	1.32289	0.485891	1.65352
17.66	1.31557	0.487715	1.65901
17.67	1.30849	0.489675	1.66493
17.68	1.30165	0.491771	1.67129
17.69	1.29502	0.494005	1.67809
17.7	1.28861	0.496375	1.68533
17.71	1.28242	0.498883	1.69302
17.72	1.27643	0.501527	1.70114
17.73	1.27064	0.504308	1.70971
17.74	1.26505	0.507223	1.71872
17.75	1.25965	0.510272	1.72818
17.76	1.25444	0.513452	1.73808
17.77	1.24943	0.51676	1.74843
17.78	1.24462	0.520192	1.75922
17.79	1.24	0.523745	1.77047
17.8	1.23559	0.527414	1.78217
17.81	1.23137	0.531198	1.79433
17.82	1.22736	0.535092	1.80695
17.83	1.22356	0.539095	1.82005
17.84	1.21996	0.543207	1.83363
17.85	1.21655	0.547429	1.84769
17.86	1.21335	0.551762	1.86224
17.87	1.21033	0.556209	1.8773
17.88	1.2075	0.560773	1.89286
17.89	1.20485	0.565458	1.90894
17.9	1.20238	0.570266	1.92554
17.91	1.20009	0.5752	1.94266
17.92	1.19797	0.580262	1.96032
17.93	1.19602	0.585454	1.9785
17.94	1.19425	0.590778	1.99723
17.95	1.19266	0.596234	2.0165
17.96	1.19123	0.601824	2.03632
17.97	1.18999	0.60755	2.0567
17.98	1.18892	0.613413	2.07763
17.99	1.18802	0.619414	2.09912
18	1.18731	0.625556	2.12119
18.01	1.18677	0.631838	2.14382
18.02	1.18641	0.638261	2.16704
18.03	1.18624	0.644825	2.19084
18.04	1.18625	0.651529	2.21523
18.05	1.18645	0.658372	2.24021
18.06	1.18683	0.665355	2.26578
18.07	1.18741	0.672475	2.29196
18.08	1.18818	0.679734	2.31874
18.09	1.18915	0.687132	2.34612
18.1	1.1903	0.694671	2.37412
18.11	1.19165	0.702352	2.40274
18.12	1.19318	0.710179	2.43199
18.13	1.1949	0.718157	2.46188
18.14	1.19682	0.72629	2.4924
18.15	1.19891	0.734584	2.52358
18.16	1.2012	0.743042	2.55541
18.17	1.20366	0.75167	2.5879
18.18	1.20631	0.760468	2.62106
18.19	1.20913	0.769438	2.65489
18.2	1.21213	0.778579	2.6894
18.21	1.2153	0.787887	2.7246
18.22	1.21864	0.797359	2.76048
18.23	1.22215	0.806991	2.79706
18.24	1.22583	0.816778	2.83434
18.25	1.22967	0.826716	2.87232
18.26	1.23369	0.836802	2.91101
18.27	1.23788	0.847035	2.95041
18.28	1.24224	0.857413	2.99052
18.29	1.24678	0.867939	3.03136
18.3	1.25149	0.878615	3.07292
18.31	1.25638	0.889442	3.1152
18.32	1.26144	0.900425	3.15823
18.33	1.26668	0.911568	3.20199
18.34	1.27209	0.922875	3.24649
18.35	1.27767	0.934351	3.29173
18.36	1.28342	0.946	3.33773
18.37	1.28933	0.957826	3.38448
18.38	1.2954	0.969831	3.43198
18.39	1.30163	0.982018	3.48023
18.4	1.30803	0.994387	3.52925
18.41	1.31458	1.00694	3.57902
18.42	1.3213	1.01967	3.62957
18.43	1.32817	1.03259	3.68088
18.44	1.33521	1.04568	3.73296
18.45	1.3424	1.05894	3.78583
18.46	1.34976	1.07238	3.83949
18.47	1.35727	1.08598	3.89394
18.48	1.36493	1.09976	3.94919
18.49	1.37274	1.1137	4.00525
18.5	1.38071	1.1278	4.06212
18.51	1.38883	1.14206	4.11981
18.52	1.39711	1.15648	4.17832
18.53	1.40554	1.17106	4.23766
18.54	1.41413	1.18579	4.29782
18.55	1.42289	1.20069	4.35882
18.56	1.43181	1.21575	4.42067
18.57	1.44091	1.23097	4.48335
18.58	1.45019	1.24635	4.54689
18.59	1.45964	1.26191	4.61129
18.6	1.46927	1.27764	4.67655
18.61	1.47907	1.29355	4.74268
18.62	1.48904	1.30964	4.80968
18.63	1.49917	1.32591	4.87756
18.64	1.50947	1.34237	4.94631
18.65	1.51992	1.35902	5.01594
18.66	1.53052	1.37586	5.08644
18.67	1.54127	1.39289	5.15782
18.68	1.55216	1.4101	5.23007
18.69	1.56319	1.42751	5.3032
18.7	1.57437	1.44511	5.3772
18.71	1.58568	1.46289	5.45208
18.72	1.59713	1.48087	5.52784
18.73	1.60871	1.49903	5.60447
18.74	1.62044	1.51738	5.68198
18.75	1.63231	1.53591	5.76038
18.76	1.64432	1.55463	5.83966
18.77	1.65649	1.57353	5.91983
18.78	1.6688	1.59261	6.00089
18.79	1.68126	1.61188	6.08283
18.8	1.69387	1.63133	6.16567
18.81	1.70664	1.65097	6.24939
18.82	1.71955	1.67079	6.334
18.83	1.73261	1.69078	6.41951
18.84	1.74582	1.71096	6.5059
18.85	1.75916	1.73132	6.59317
18.86	1.77263	1.75186	6.68133
18.87	1.78623	1.77258	6.77036
18.88	1.79994	1.79348	6.86028
18.89	1.81378	1.81455	6.95106
18.9	1.82772	1.8358	7.0427
18.91	1.84176	1.85723	7.13521
18.92	1.85591	1.87883	7.22857
18.93	1.87016	1.9006	7.32278
18.94	1.88451	1.92255	7.41783
18.95	1.89896	1.94467	7.51373
18.96	1.91351	1.96696	7.61045
18.97	1.92816	1.98943	7.70802
18.98	1.9429	2.01207	7.8064
18.99	1.95775	2.03488	7.90561
19	1.97269	2.05787	8.00564
19.01	1.98773	2.08103	8.10648
19.02	2.00287	2.10438	8.20813
19.03	2.01811	2.12789	8.31057
19.04	2.03343	2.15158	8.4138
19.05	2.04885	2.17545	8.51782
19.06	2.06435	2.19949	8.62261
19.07	2.07993	2.2237	8.72816
19.08	2.09558	2.24808	8.83447
19.09	2.11131	2.27264	8.94154
19.1	2.12711	2.29736	9.04935
19.11	2.14296	2.32224	9.15789
19.12	2.15888	2.3473	9.26717
19.13	2.17485	2.37251	9.37716
19.14	2.19087	2.39788	9.48787
19.15	2.20694	2.42341	9.59928
19.16	2.22307	2.44909	9.71138
19.17	2.23925	2.47492	9.82416
19.18	2.25547	2.50089	9.9376
19.19	2.27175	2.527	10.0517
19.2	2.28807	2.55324	10.1664
19.21	2.30444	2.57961	10.2818
19.22	2.32086	2.60609	10.3977
19.23	2.33731	2.6327	10.5143
19.24	2.35381	2.65941	10.6314
19.25	2.37036	2.68622	10.7491
19.26	2.38695	2.71314	10.8673
19.27	2.40357	2.74016	10.9861
19.28	2.42025	2.76727	11.1053
19.29	2.43696	2.79447	11.2251
19.3	2.45371	2.82177	11.3454
19.31	2.4705	2.84915	11.4661
19.32	2.48732	2.87662	11.5872
19.33	2.50418	2.90418	11.7088
19.34	2.52106	2.93182	11.8307
19.35	2.53796	2.95953	11.9531
19.36	2.55488	2.98733	12.0758
19.37	2.57182	3.0152	12.1989
19.38	2.58876	3.04314	12.3223
19.39	2.60571	3.07114	12.4461
19.4	2.62266	3.09921	12.5701
19.41	2.63961	3.12733	12.6945
19.42	2.65656	3.15551	12.8191
19.43	2.6735	3.18374	12.9439
19.44	2.69043	3.21201	13.069
19.45	2.70734	3.24033	13.1943
19.46	2.72422	3.26868	13.3198
19.47	2.74108	3.29707	13.4455
19.48	2.7579	3.32549	13.5713
19.49	2.77467	3.35394	13.6973
19.5	2.79139	3.38242	13.8233
19.51	2.80805	3.41092	13.9495
19.52	2.82464	3.43944	14.0757
19.53	2.84115	3.46799	14.2019
19.54	2.85758	3.49655	14.3282
19.55	2.87392	3.52513	14.4544
19.56	2.89017	3.55372	14.5806
19.57	2.90633	3.58232	14.7068
19.58	2.92238	3.61092	14.8329
19.59	2.93834	3.63951	14.9588
19.6	2.9542	3.66809	15.0847
19.61	2.96995	3.69664	15.2104
19.62	2.9856	3.72516	15.3359
19.63	3.00113	3.75365	15.4612
19.64	3.01654	3.78209	15.5863
19.65	3.03184	3.81047	15.7111
19.66	3.047	3.83881	15.8357
19.67	3.06204	3.86709	15.9599
19.68	3.07694	3.89531	16.0838
19.69	3.09171	3.92346	16.2073
19.7	3.10632	3.95156	16.3305
19.71	3.12079	3.97958	16.4532
19.72	3.1351	4.00754	16.5755
19.73	3.14925	4.03543	16.6973
19.74	3.16323	4.06324	16.8186
19.75	3.17704	4.09097	16.9393
19.76	3.19068	4.11861	17.0595
19.77	3.20415	4.14617	17.1791
19.78	3.21744	4.17363	17.2981
19.79	3.23055	4.20098	17.4165
19.8	3.24349	4.22823	17.5341
19.81	3.25626	4.25537	17.6511
19.82	3.26886	4.28239	17.7673
19.83	3.28128	4.30928	17.8828
19.84	3.29354	4.33603	17.9974
19.85	3.30562	4.36265	18.1113
19.86	3.31753	4.38911	18.2243
19.87	3.32927	4.41542	18.3365
19.88	3.34083	4.44156	18.4478
19.89	3.35222	4.46754	18.5581
19.9	3.36342	4.49335	18.6675
19.91	3.37445	4.51898	18.776
19.92	3.3853	4.54442	18.8834
19.93	3.39596	4.56968	18.9899
19.94	3.40644	4.59474	19.0953
19.95	3.41672	4.61961	19.1997
19.96	3.42682	4.64428	19.3029
19.97	3.43672	4.66873	19.4051
19.98	3.44642	4.69298	19.5061
19.99	3.45593	4.717	19.606
20	3.46525	4.7408	19.7046
20.01	3.47436	4.76438	19.8021
20.02	3.48327	4.78772	19.8982
20.03	3.49198	4.81083	19.9932
20.04	3.50048	4.8337	20.0868
20.05	3.50876	4.85633	20.179
20.06	3.51682	4.87871	20.2699
20.07	3.52465	4.90083	20.3595
20.08	3.53223	4.92269	20.4476
20.09	3.53956	4.94428	20.5343
20.1	3.54663	4.96561	20.6195
20.11	3.55343	4.98666	20.7033
20.12	3.55997	5.00742	20.7855
20.13	3.56622	5.0279	20.8662
20.14	3.5722	5.0481	20.9454
20.15	3.5779	5.068	21.023
20.16	3.58332	5.0876	21.0991
20.17	3.58847	5.1069	21.1735
20.18	3.59334	5.1259	21.2463
20.19	3.59794	5.1446	21.3175
20.2	3.60227	5.16299	21.3869
20.21	3.60634	5.18107	21.4547
20.22	3.61014	5.19884	21.5208
20.23	3.61367	5.21629	21.5851
20.24	3.61694	5.23343	21.6476
20.25	3.61994	5.25024	21.7084
20.26	3.62268	5.26672	21.7674
20.27	3.62514	5.28287	21.8245
20.28	3.62734	5.29868	21.8798
20.29	3.62925	5.31415	21.9333
20.3	3.63088	5.32927	21.9849
20.31	3.63223	5.34404	22.0346
20.32	3.63329	5.35845	22.0824
20.33	3.63405	5.37251	22.1284
20.34	3.63452	5.38622	22.1724
20.35	3.6347	5.39956	22.2145
20.36	3.63457	5.41255	22.2547
20.37	3.63414	5.42518	22.2929
20.38	3.63342	5.43744	22.3292
20.39	3.63239	5.44934	22.3635
20.4	3.63106	5.46087	22.3959
20.41	3.62943	5.47203	22.4262
20.42	3.6275	5.4828	22.4546
20.43	3.62527	5.49319	22.4809
20.44	3.62275	5.50319	22.5052
20.45	3.61993	5.5128	22.5275
20.46	3.61681	5.522	22.5478
20.47	3.61341	5.53079	22.566
20.48	3.60973	5.53917	22.5821
20.49	3.60578	5.54713	22.5962
20.5	3.60155	5.55466	22.6083
20.51	3.59705	5.56178	22.6183
20.52	3.59229	5.56846	22.6263
20.53	3.58728	5.57472	22.6321
20.54	3.582	5.58056	22.636
20.55	3.57647	5.58597	22.6377
20.56	3.5707	5.59096	22.6375
20.57	3.56467	5.59554	22.6351
20.58	3.55839	5.59971	22.6308
20.59	3.55186	5.60348	22.6244
20.6	3.5451	5.60684	22.6159
20.61	3.53809	5.6098	22.6055
20.62	3.53085	5.61238	22.593
20.63	3.52339	5.61456	22.5785
20.64	3.51572	5.61635	22.562
20.65	3.50783	5.61775	22.5435
20.66	3.49975	5.61876	22.5231
20.67	3.49147	5.61939	22.5006
20.68	3.48301	5.61963	22.4762
20.69	3.47438	5.61947	22.4499
20.7	3.46557	5.61893	22.4216
20.71	3.45659	5.61799	22.3914
20.72	3.44744	5.61666	22.3592
20.73	3.43812	5.61494	22.3251
20.74	3.42861	5.61283	22.2891
20.75	3.41891	5.61032	22.2513
20.76	3.40901	5.60743	22.2115
20.77	3.39891	5.60415	22.1698
20.78	3.38858	5.60049	22.1264
20.79	3.37802	5.59644	22.081
20.8	3.36723	5.59202	22.0338
20.81	3.35619	5.58722	21.9849
20.82	3.3449	5.58206	21.9341
20.83	3.33335	5.57652	21.8815
20.84	3.32155	5.57063	21.8272
20.85	3.3095	5.56437	21.7712
20.86	3.2972	5.55776	21.7135
20.87	3.28465	5.5508	21.654
20.88	3.27188	5.54349	21.5929
20.89	3.25888	5.53585	21.5302
20.9	3.24567	5.52788	21.4658
20.91	3.23226	5.51958	21.3998
20.92	3.21866	5.51096	21.3322
20.93	3.20488	5.50203	21.263
20.94	3.19092	5.49279	21.1923
20.95	3.17681	5.48325	21.12
20.96	3.16254	5.47342	21.0462
20.97	3.14813	5.46328	20.9709
20.98	3.13359	5.45286	20.8942
20.99	3.1189	5.44214	20.816
21	3.1041	5.43114	20.7363
21.01	3.08917	5.41986	20.6553
21.02	3.07412	5.4083	20.5729
21.03	3.05896	5.39647	20.4892
21.04	3.04368	5.38437	20.4042
21.05	3.02831	5.37202	20.3179
21.06	3.01283	5.35941	20.2304
21.07	2.99725	5.34657	20.1416
21.08	2.98158	5.33349	20.0516
21.09	2.96583	5.32019	19.9604
21.1	2.94999	5.30668	19.8681
21.11	2.93407	5.29297	19.7747
21.12	2.91808	5.27906	19.6801
21.13	2.90203	5.26497	19.5845
21.14	2.88592	5.2507	19.4878
21.15	2.86975	5.23625	19.3901
21.16	2.85354	5.22164	19.2914
21.17	2.83728	5.20687	19.1916
21.18	2.82099	5.19195	19.091
21.19	2.80466	5.17687	18.9894
21.2	2.78829	5.16165	18.8869
21.21	2.77189	5.14629	18.7836
21.22	2.75546	5.13078	18.6794
21.23	2.739	5.11514	18.5744
21.24	2.7225	5.09936	18.4687
21.25	2.70598	5.08346	18.3623
21.26	2.68943	5.06743	18.2551
21.27	2.67285	5.05128	18.1473
21.28	2.65625	5.03501	18.0389
21.29	2.63963	5.01864	17.9299
21.3	2.623	5.00218	17.8203
21.31	2.60635	4.98563	17.7102
21.32	2.5897	4.969	17.5995
21.33	2.57305	4.95231	17.4884
21.34	2.55641	4.93556	17.3768
21.35	2.53979	4.91877	17.2647
21.36	2.52318	4.90195	17.1523
21.37	2.5066	4.8851	17.0395
21.38	2.49005	4.86823	16.9263
21.39	2.47353	4.85136	16.8127
21.4	2.45707	4.83449	16.6989
21.41	2.44065	4.81763	16.5847
21.42	2.42428	4.80079	16.4703
21.43	2.40798	4.78397	16.3557
21.44	2.39173	4.76719	16.2408
21.45	2.37556	4.75044	16.1258
21.46	2.35946	4.73375	16.0106
21.47	2.34344	4.71711	15.8953
21.48	2.3275	4.70054	15.7798
21.49	2.31165	4.68405	15.6643
21.5	2.29588	4.66764	15.5487
21.51	2.28021	4.65133	15.4331
21.52	2.26463	4.63514	15.3175
21.53	2.24914	4.61908	15.2018
21.54	2.23375	4.60316	15.0862
21.55	2.21846	4.5874	14.9707
21.56	2.20327	4.57182	14.8552
21.57	2.18818	4.55643	14.7399
21.58	2.17318	4.54123	14.6246
21.59	2.15829	4.52626	14.5095
21.6	2.1435	4.51151	14.3946
21.61	2.12881	4.497	14.2798
21.62	2.11424	4.48274	14.1652
21.63	2.09977	4.46874	14.0509
21.64	2.08543	4.45501	13.9368
21.65	2.0712	4.44156	13.8229
21.66	2.05711	4.4284	13.7093
21.67	2.04314	4.41555	13.596
21.68	2.02931	4.40301	13.4831
21.69	2.01562	4.3908	13.3704
21.7	2.00207	4.37893	13.2582
21.71	1.98867	4.3674	13.1462
21.72	1.97541	4.35623	13.0347
21.73	1.96231	4.34542	12.9236
21.74	1.94936	4.33498	12.8129
21.75	1.93656	4.32493	12.7026
21.76	1.92393	4.31527	12.5928
21.77	1.91145	4.30601	12.4834
21.78	1.89914	4.29718	12.3745
21.79	1.887	4.28878	12.2662
21.8	1.87503	4.28083	12.1583
21.81	1.86324	4.27335	12.051
21.82	1.85162	4.26636	11.9442
21.83	1.84019	4.25987	11.8379
21.84	1.82894	4.25391	11.7323
21.85	1.81787	4.24849	11.6272
21.86	1.80699	4.24362	11.5228
21.87	1.7963	4.23932	11.4189
21.88	1.7858	4.23562	11.3157
21.89	1.77549	4.23251	11.2132
21.9	1.76538	4.23002	11.1112
21.91	1.75546	4.22815	11.01
21.92	1.74575	4.22691	10.9094
21.93	1.73623	4.22633	10.8095
21.94	1.72691	4.2264	10.7103
21.95	1.7178	4.22713	10.6118
21.96	1.7089	4.22854	10.514
21.97	1.7002	4.23064	10.4169
21.98	1.69171	4.23343	10.3206
21.99	1.68344	4.23694	10.2249
22	1.67539	4.24116	10.13
22.01	1.66755	4.24611	10.0359
22.02	1.65994	4.25181	9.94255
22.03	1.65256	4.25826	9.84996
22.04	1.64541	4.26549	9.75815
22.05	1.63851	4.2735	9.66714
22.06	1.63184	4.28232	9.57692
22.07	1.62542	4.29195	9.4875
22.08	1.61926	4.30242	9.39888
22.09	1.61336	4.31375	9.31106
22.1	1.60772	4.32595	9.22404
22.11	1.60236	4.33903	9.13784
22.12	1.59726	4.35303	9.05244
22.13	1.59245	4.36795	8.96786
22.14	1.58792	4.38382	8.88409
22.15	1.58367	4.40064	8.80114
22.16	1.57972	4.41844	8.71901
22.17	1.57604	4.43723	8.63771
22.18	1.57266	4.45702	8.55725
22.19	1.56957	4.47783	8.47763
22.2	1.56676	4.49965	8.39885
22.21	1.56423	4.52251	8.32092
22.22	1.56199	4.54641	8.24383
22.23	1.56002	4.57136	8.1676
22.24	1.55834	4.59736	8.09221
22.25	1.55693	4.62442	8.01768
22.26	1.55581	4.65256	7.94399
22.27	1.55496	4.68178	7.87115
22.28	1.55439	4.71209	7.79915
22.29	1.55411	4.74351	7.72799
22.3	1.55413	4.77603	7.65767
22.31	1.55444	4.80968	7.58817
22.32	1.55507	4.84445	7.5195
22.33	1.55601	4.88037	7.45164
22.34	1.55727	4.91743	7.3846
22.35	1.55887	4.95564	7.31837
22.36	1.56081	4.99501	7.25295
22.37	1.56309	5.03554	7.18832
22.38	1.56572	5.07723	7.12449
22.39	1.5687	5.12007	7.06146
22.4	1.57203	5.16407	6.99922
22.41	1.57572	5.20922	6.93776
22.42	1.57977	5.25552	6.87709
22.43	1.58417	5.30297	6.81721
22.44	1.58893	5.35155	6.7581
22.45	1.59404	5.40128	6.69978
22.46	1.59951	5.45214	6.64223
22.47	1.60534	5.50414	6.58546
22.48	1.61152	5.55726	6.52947
22.49	1.61805	5.61152	6.47425
22.5	1.62494	5.6669	6.4198
22.51	1.63219	5.7234	6.36612
22.52	1.63979	5.78102	6.31322
22.53	1.64775	5.83976	6.26108
22.54	1.65606	5.89961	6.2097
22.55	1.66473	5.96057	6.15909
22.56	1.67375	6.02264	6.10924
22.57	1.68312	6.08581	6.06013
22.58	1.69284	6.15008	6.01177
22.59	1.70292	6.21545	5.96415
22.6	1.71336	6.2819	5.91725
22.61	1.72415	6.34943	5.87107
22.62	1.73531	6.41804	5.8256
22.63	1.74684	6.48772	5.78082
22.64	1.75873	6.55845	5.73673
22.65	1.771	6.63022	5.69332
22.66	1.78365	6.70302	5.65057
22.67	1.79667	6.77684	5.60847
22.68	1.81008	6.85166	5.56702
22.69	1.82387	6.92745	5.52621
22.7	1.83805	7.0042	5.48603
22.71	1.85262	7.08189	5.44647
22.72	1.86757	7.16048	5.40753
22.73	1.88292	7.23997	5.36919
22.74	1.89866	7.32032	5.33145
22.75	1.91479	7.40151	5.29431
22.76	1.93132	7.48351	5.25776
22.77	1.94826	7.56629	5.22179
22.78	1.96559	7.64982	5.18641
22.79	1.98333	7.73408	5.15159
22.8	2.00148	7.81903	5.11735
22.81	2.02003	7.90464	5.08366
22.82	2.039	7.99088	5.05052
22.83	2.05837	8.07772	5.01793
22.84	2.07815	8.16514	4.98588
22.85	2.09834	8.25311	4.95434
22.86	2.11894	8.34159	4.92331
22.87	2.13994	8.43056	4.89278
22.88	2.16135	8.52	4.86273
22.89	2.18318	8.60988	4.83314
22.9	2.20541	8.70017	4.80399
22.91	2.22806	8.79085	4.77528
22.92	2.25112	8.88188	4.74699
22.93	2.27459	8.97324	4.71909
22.94	2.29848	9.06491	4.69159
22.95	2.32278	9.15684	4.66446
22.96	2.34751	9.24902	4.63769
22.97	2.37265	9.34141	4.61126
22.98	2.39822	9.43398	4.58518
22.99	2.42422	9.5267	4.55942
23	2.45064	9.61955	4.53398
23.01	2.4775	9.7125	4.50885
23.02	2.5048	9.80552	4.48402
23.03	2.53253	9.89858	4.45948
23.04	2.56071	9.99166	4.43521
23.05	2.58932	10.0847	4.41122
23.06	2.61838	10.1778	4.38749
23.07	2.64789	10.2708	4.36402
23.08	2.67785	10.3637	4.34079
23.09	2.70826	10.4564	4.3178
23.1	2.73913	10.5491	4.29505
23.11	2.77046	10.6416	4.27253
23.12	2.80225	10.734	4.25023
23.13	2.83451	10.8261	4.22815
23.14	2.86724	10.918	4.20629
23.15	2.90045	11.0097	4.18464
23.16	2.93412	11.1011	4.16318
23.17	2.96828	11.1923	4.14192
23.18	3.00291	11.2831	4.12085
23.19	3.03802	11.3736	4.09995
23.2	3.07361	11.4638	4.07921
23.21	3.10969	11.5537	4.05862
23.22	3.14625	11.6431	4.03818
23.23	3.1833	11.7322	4.01785
23.24	3.22084	11.821	3.99764
23.25	3.25887	11.9093	3.97753
23.26	3.29739	11.9972	3.95752
23.27	3.33641	12.0847	3.93758
23.28	3.37593	12.1718	3.91771
23.29	3.41597	12.2584	3.8979
23.3	3.45651	12.3447	3.87814
23.31	3.49759	12.4305	3.85844
23.32	3.53921	12.5159	3.83878
23.33	3.58138	12.6008	3.81916
23.34	3.62413	12.6853	3.79958
23.35	3.66746	12.7694	3.78003
23.36	3.71139	12.8531	3.76051
23.37	3.75595	12.9364	3.74102
23.38	3.80115	13.0192	3.72156
23.39	3.84702	13.1016	3.70212
23.4	3.89357	13.1836	3.6827
23.41	3.94083	13.2651	3.66328
23.42	3.98883	13.3463	3.64388
23.43	4.03758	13.4271	3.62447
23.44	4.08711	13.5075	3.60505
23.45	4.13746	13.5875	3.58562
23.46	4.18863	13.6673	3.56617
23.47	4.24067	13.7466	3.54669
23.48	4.2936	13.8257	3.52719
23.49	4.34744	13.9045	3.50765
23.5	4.40224	13.983	3.48809
23.51	4.45801	14.0613	3.46849
23.52	4.5148	14.1393	3.44886
23.53	4.57264	14.2172	3.4292
23.54	4.63157	14.2949	3.40952
23.55	4.69162	14.3724	3.38982
23.56	4.75284	14.4498	3.3701
23.57	4.81527	14.5271	3.35037
23.58	4.87896	14.6044	3.33063
23.59	4.94394	14.6816	3.3109
23.6	5.01028	14.7588	3.29117
23.61	5.07801	14.8359	3.27145
23.62	5.1472	14.9131	3.25174
23.63	5.21789	14.9904	3.23205
23.64	5.29014	15.0677	3.21237
23.65	5.36401	15.1452	3.1927
23.66	5.43954	15.2228	3.17305
23.67	5.51679	15.3006	3.15341
23.68	5.59582	15.3785	3.13379
23.69	5.67669	15.4568	3.11419
23.7	5.75944	15.5352	3.0946
23.71	5.84414	15.614	3.07503
23.72	5.93084	15.6931	3.05548
23.73	6.0196	15.7726	3.03595
23.74	6.11049	15.8525	3.01646
23.75	6.20358	15.9328	2.997
23.76	6.29894	16.0136	2.97758
23.77	6.39663	16.0948	2.9582
23.78	6.49673	16.1766	2.93888
23.79	6.59932	16.259	2.91962
23.8	6.70448	16.3419	2.90042
23.81	6.81227	16.4255	2.88129
23.82	6.92278	16.5097	2.86223
23.83	7.03608	16.5946	2.84324
23.84	7.15224	16.6803	2.82433
23.85	7.27134	16.7666	2.80549
23.86	7.39345	16.8538	2.78673
23.87	7.51864	16.9417	2.76804
23.88	7.64699	17.0304	2.74943
23.89	7.77856	17.12	2.7309
23.9	7.91341	17.2104	2.71245
23.91	8.05163	17.3017	2.69408
23.92	8.19327	17.3939	2.6758
23.93	8.33841	17.487	2.65761
23.94	8.4871	17.581	2.63952
23.95	8.63942	17.676	2.62154
23.96	8.79543	17.772	2.60367
23.97	8.95518	17.8689	2.58591
23.98	9.11873	17.9669	2.56829
23.99	9.28615	18.0659	2.55079
24	9.45747	18.166	2.53343
24.01	9.63274	18.2671	2.51621
24.02	9.81201	18.3693	2.49913
24.03	9.99532	18.4726	2.4822
24.04	10.1827	18.577	2.46543
24.05	10.3742	18.6826	2.4488
24.06	10.5698	18.7893	2.43233
24.07	10.7695	18.8971	2.41602
24.08	10.9734	19.0061	2.39987
24.09	11.1814	19.1163	2.38388
24.1	11.3936	19.2277	2.36806
24.11	11.6099	19.3402	2.35241
24.12	11.8304	19.454	2.33694
24.13	12.055	19.569	2.32165
24.14	12.2838	19.6851	2.30654
24.15	12.5166	19.8025	2.29162
24.16	12.7536	19.9211	2.27689
24.17	12.9945	20.0409	2.26236
24.18	13.2395	20.162	2.24803
24.19	13.4884	20.2842	2.23391
24.2	13.7411	20.4077	2.22
24.21	13.9977	20.5325	2.2063
24.22	14.2581	20.6584	2.19281
24.23	14.5221	20.7856	2.17953
24.24	14.7896	20.914	2.16645
24.25	15.0607	21.0436	2.15359
24.26	15.3351	21.1744	2.14094
24.27	15.6127	21.3065	2.1285
24.28	15.8935	21.4397	2.11627
24.29	16.1773	21.5742	2.10426
24.3	16.4639	21.7099	2.09246
24.31	16.7533	21.8467	2.08087
24.32	17.0453	21.9848	2.0695
24.33	17.3397	22.124	2.05835
24.34	17.6364	22.2645	2.04742
24.35	17.9351	22.4062	2.03671
24.36	18.2358	22.5491	2.02623
24.37	18.5383	22.6931	2.01597
24.38	18.8423	22.8384	2.00593
24.39	19.1477	22.9849	1.99612
24.4	19.4543	23.1326	1.98653
24.41	19.7618	23.2815	1.97715
24.42	20.0701	23.4316	1.968
24.43	20.3789	23.583	1.95906
24.44	20.688	23.7355	1.95034
24.45	20.9972	23.8893	1.94184
24.46	21.3063	24.0443	1.93355
24.47	21.6149	24.2005	1.92548
24.48	21.9229	24.358	1.91762
24.49	22.2301	24.5167	1.90999
24.5	22.5361	24.6766	1.90258
24.51	22.8408	24.8379	1.89538
24.52	23.1439	25.0004	1.88841
24.53	23.4451	25.1642	1.88166
24.54	23.7442	25.3293	1.87513
24.55	24.041	25.4958	1.86883
24.56	24.3352	25.6636	1.86275
24.57	24.6266	25.8327	1.8569
24.58	24.9148	26.0032	1.85127
24.59	25.1998	26.1751	1.84587
24.6	25.4811	26.3483	1.84069
24.61	25.7586	26.523	1.83573
24.62	26.0321	26.6992	1.831
24.63	26.3013	26.8767	1.82648
24.64	26.566	27.0558	1.82219
24.65	26.8259	27.2363	1.81813
24.66	27.0809	27.4184	1.81428
24.67	27.3307	27.602	1.81065
24.68	27.5751	27.7872	1.80725
24.69	27.8139	27.974	1.80407
24.7	28.0469	28.1624	1.80111
24.71	28.2739	28.3525	1.79837
24.72	28.4948	28.5443	1.79586
24.73	28.7093	28.7378	1.79357
24.74	28.9174	28.933	1.79151
24.75	29.1188	29.13	1.78967
24.76	29.3133	29.3289	1.78806
24.77	29.5009	29.5296	1.78667
24.78	29.6815	29.7322	1.78552
24.79	29.8548	29.9366	1.7846
24.8	30.0208	30.1431	1.78391
24.81	30.1795	30.3515	1.78345
24.82	30.3306	30.562	1.78323
24.83	30.4741	30.7745	1.78324
24.84	30.6099	30.9891	1.78349
24.85	30.738	31.2059	1.78397
24.86	30.8583	31.4248	1.78469
24.87	30.9708	31.6459	1.78564
24.88	31.0754	31.8693	1.78684
24.89	31.1721	32.095	1.78826
24.9	31.2609	32.323	1.78992
24.91	31.3418	32.5533	1.79182
24.92	31.4148	32.786	1.79394
24.93	31.4799	33.0211	1.7963
24.94	31.5372	33.2586	1.79888
24.95	31.5866	33.4986	1.80169
24.96	31.6283	33.7411	1.80473
24.97	31.6623	33.9862	1.80798
24.98	31.6887	34.2337	1.81146
24.99	31.7075	34.4838	1.81515
25	31.7188	34.7365	1.81905
25.01	31.7228	34.9918	1.82316
25.02	31.7195	35.2497	1.82747
25.03	31.709	35.5101	1.83197
25.04	31.6915	35.7733	1.83667
25.05	31.6671	36.039	1.84156
25.06	31.6359	36.3074	1.84662
25.07	31.598	36.5784	1.85186
25.08	31.5536	36.852	1.85727
25.09	31.5029	37.1281	1.86285
25.1	31.4459	37.4069	1.86859
25.11	31.383	37.6882	1.87448
25.12	31.3142	37.972	1.88054
25.13	31.2398	38.2582	1.88674
25.14	31.1599	38.5469	1.89309
25.15	31.0747	38.838	1.89959
25.16	30.9844	39.1314	1.90622
25.17	30.8892	39.427	1.91299
25.18	30.7894	39.7248	1.9199
25.19	30.6851	40.0248	1.92693
25.2	30.5765	40.3267	1.93409
25.21	30.4639	40.6306	1.94137
25.22	30.3475	40.9364	1.94877
25.23	30.2274	41.2439	1.95628
25.24	30.1038	41.5532	1.96389
25.25	29.9771	41.8639	1.97161
25.26	29.8474	42.1762	1.97942
25.27	29.7148	42.4898	1.98732
25.28	29.5798	42.8046	1.99529
25.29	29.4423	43.1204	2.00332
25.3	29.3027	43.4372	2.01141
25.31	29.1612	43.7548	2.01953
25.32	29.0179	44.073	2.02769
25.33	28.8732	44.3917	2.03586
25.34	28.7271	44.7107	2.04403
25.35	28.5799	45.0297	2.05221
25.36	28.4319	45.3487	2.06037
25.37	28.2832	45.6673	2.0685
25.38	28.134	45.9855	2.07661
25.39	27.9845	46.303	2.08468
25.4	27.835	46.6196	2.0927
25.41	27.6857	46.935	2.10067
25.42	27.5367	47.2491	2.10859
25.43	27.3882	47.5615	2.11643
25.44	27.2406	47.8721	2.1242
25.45	27.0938	48.1806	2.13188
25.46	26.9483	48.4868	2.13946
25.47	26.8041	48.7903	2.14694
25.48	26.6614	49.091	2.1543
25.49	26.5204	49.3886	2.16153
25.5	26.3814	49.6827	2.16862
25.51	26.2445	49.9731	2.17556
25.52	26.1098	50.2596	2.18235
25.53	25.9776	50.5419	2.18897
25.54	25.8481	50.8196	2.19541
25.55	25.7214	51.0926	2.20167
25.56	25.5977	51.3605	2.20773
25.57	25.4772	51.623	2.21357
25.58	25.36	51.8799	2.2192
25.59	25.2465	52.1309	2.2246
25.6	25.1367	52.3756	2.22975
25.61	25.0308	52.6139	2.23464
25.62	24.929	52.8455	2.23927
25.63	24.8316	53.07	2.24361
25.64	24.7386	53.2872	2.24767
25.65	24.6504	53.4969	2.25143
25.66	24.567	53.6987	2.25487
25.67	24.4887	53.8924	2.258
25.68	24.4157	54.0777	2.2608
25.69	24.3481	54.2544	2.26326
25.7	24.2862	54.4222	2.26537
25.71	24.2301	54.5809	2.26713
25.72	24.18	54.7303	2.26852
25.73	24.1363	54.8701	2.26954
25.74	24.0989	55	2.27019
25.75	24.0682	55.12	2.27045
25.76	24.0444	55.2297	2.27034
25.77	24.0277	55.3289	2.26983
25.78	24.0182	55.4176	2.26894
25.79	24.0162	55.4954	2.26765
25.8	24.0218	55.5623	2.26598
25.81	24.0354	55.618	2.26391
25.82	24.057	55.6625	2.26145
25.83	24.0869	55.6956	2.25858
25.84	24.1254	55.7171	2.25532
25.85	24.1726	55.727	2.25166
25.86	24.2287	55.7252	2.2476
25.87	24.2939	55.7115	2.24314
25.88	24.3686	55.6859	2.23829
25.89	24.4528	55.6484	2.23304
25.9	24.5467	55.5988	2.22741
25.91	24.6507	55.5372	2.2214
25.92	24.7649	55.4636	2.21502
25.93	24.8895	55.3779	2.20827
25.94	25.0247	55.2801	2.20118
25.95	25.1707	55.1702	2.19374
25.96	25.3276	55.0483	2.18598
25.97	25.4958	54.9143	2.17789
25.98	25.6753	54.7684	2.1695
25.99	25.8662	54.6106	2.16082
26	26.0689	54.441	2.15185
26.01	26.2834	54.2596	2.14261
26.02	26.5098	54.0666	2.1331
26.03	26.7484	53.862	2.12334
26.04	26.9991	53.646	2.11333
26.05	27.2621	53.4187	2.10309
26.06	27.5375	53.1803	2.09261
26.07	27.8253	52.9309	2.08192
26.08	28.1257	52.6708	2.07101
26.09	28.4386	52.4	2.05991
26.1	28.764	52.1188	2.04861
26.11	29.102	51.8274	2.03714
26.12	29.4526	51.526	2.0255
26.13	29.8157	51.2148	2.01372
26.14	30.1913	50.8941	2.0018
26.15	30.5793	50.5641	1.98976
26.16	30.9797	50.225	1.97762
26.17	31.3923	49.8771	1.96538
26.18	31.8171	49.5206	1.95307
26.19	32.2539	49.1559	1.9407
26.2	32.7026	48.7832	1.92827
26.21	33.163	48.4027	1.91581
26.22	33.6349	48.0149	1.90333
26.23	34.118	47.6199	1.89084
26.24	34.6122	47.2181	1.87836
26.25	35.1172	46.8097	1.86588
26.26	35.6327	46.3951	1.85344
26.27	36.1583	45.9746	1.84104
26.28	36.6937	45.5485	1.8287
26.29	37.2386	45.1171	1.81642
26.3	37.7925	44.6806	1.80423
26.31	38.3551	44.2395	1.79214
26.32	38.9258	43.7939	1.78016
26.33	39.5043	43.3442	1.76831
26.34	40.0901	42.8908	1.7566
26.35	40.6826	42.4338	1.74505
26.36	41.2813	41.9736	1.73365
26.37	41.8858	41.5105	1.72244
26.38	42.4955	41.0448	1.71142
26.39	43.1099	40.5768	1.70059
26.4	43.7282	40.1067	1.68998
26.41	44.3501	39.6349	1.67959
26.42	44.9748	39.1617	1.66943
26.43	45.6018	38.6873	1.65951
26.44	46.2305	38.2121	1.64983
26.45	46.8602	37.7362	1.64041
26.46	47.4903	37.2601	1.63125
26.47	48.1201	36.7839	1.62236
26.48	48.7491	36.308	1.61374
26.49	49.3765	35.8325	1.6054
26.5	50.0017	35.3578	1.59735
26.51	50.6241	34.8841	1.58958
26.52	51.243	34.4115	1.5821
26.53	51.8578	33.9404	1.57493
26.54	52.4677	33.471	1.56805
26.55	53.0723	33.0035	1.56149
26.56	53.6708	32.538	1.55523
26.57	54.2626	32.0748	1.54927
26.58	54.8472	31.614	1.54362
26.59	55.4239	31.1559	1.53827
26.6	55.9922	30.7006	1.53322
26.61	56.5515	30.2483	1.52845
26.62	57.1012	29.799	1.52396
26.63	57.6408	29.3531	1.51975
26.64	58.1699	28.9105	1.51579
26.65	58.6878	28.4715	1.51208
26.66	59.1942	28.0362	1.50861
26.67	59.6886	27.6047	1.50536
26.68	60.1706	27.1771	1.50233
26.69	60.6397	26.7536	1.49949
26.7	61.0956	26.3341	1.49683
26.71	61.538	25.9189	1.49435
26.72	61.9664	25.508	1.49201
26.73	62.3808	25.1015	1.48982
26.74	62.7806	24.6995	1.48774
26.75	63.1659	24.3021	1.48576
26.76	63.5362	23.9092	1.48386
26.77	63.8916	23.521	1.48202
26.78	64.2318	23.1375	1.48023
26.79	64.5567	22.7588	1.47845
26.8	64.8663	22.3849	1.47668
26.81	65.1606	22.0158	1.47489
26.82	65.4395	21.6516	1.47306
26.83	65.703	21.2923	1.47118
26.84	65.9513	20.9378	1.46922
26.85	66.1843	20.5882	1.46716
26.86	66.4023	20.2436	1.46499
26.87	66.6054	19.9038	1.46269
26.88	66.7938	19.569	1.46024
26.89	66.9677	19.239	1.45764
26.9	67.1273	18.9139	1.45485
26.91	67.2729	18.5937	1.45188
26.92	67.4048	18.2783	1.4487
26.93	67.5234	17.9678	1.4453
26.94	67.629	17.662	1.44167
26.95	67.7221	17.361	1.4378
26.96	67.8029	17.0647	1.43368
26.97	67.8719	16.7731	1.4293
26.98	67.9296	16.4861	1.42465
26.99	67.9764	16.2038	1.41972
27	68.013	15.926	1.4145
27.01	68.0396	15.6528	1.40898
27.02	68.057	15.384	1.40317
27.03	68.0656	15.1197	1.39705
27.04	68.0661	14.8599	1.39062
27.05	68.0589	14.6043	1.38388
27.06	68.0448	14.3531	1.37683
27.07	68.0244	14.1062	1.36947
27.08	67.9983	13.8634	1.36179
27.09	67.9671	13.6249	1.35381
27.1	67.9315	13.3904	1.34551
27.11	67.8923	13.16	1.33691
27.12	67.8499	12.9336	1.32801
27.13	67.8053	12.7112	1.31881
27.14	67.759	12.4926	1.30931
27.15	67.7118	12.2778	1.29951
27.16	67.6644	12.0669	1.28944
27.17	67.6176	11.8596	1.27908
27.18	67.572	11.656	1.26845
27.19	67.5285	11.4561	1.25756
27.2	67.4879	11.2596	1.24641
27.21	67.4509	11.0667	1.23501
27.22	67.4182	10.8772	1.22337
27.23	67.3908	10.6911	1.2115
27.24	67.3693	10.5083	1.19941
27.25	67.3547	10.3288	1.18711
27.26	67.3477	10.1526	1.17461
27.27	67.3492	9.97954	1.16192
27.28	67.3601	9.80962	1.14905
27.29	67.3811	9.64279	1.13601
27.3	67.4132	9.47899	1.12282
27.31	67.4572	9.31818	1.10948
27.32	67.514	9.16032	1.09601
27.33	67.5844	9.00536	1.08243
27.34	67.6695	8.85325	1.06874
27.35	67.77	8.70396	1.05496
27.36	67.8869	8.55745	1.04111
27.37	68.0212	8.41366	1.02719
27.38	68.1736	8.27257	1.01323
27.39	68.3452	8.13412	0.999232
27.4	68.5369	7.99827	0.985212
27.41	68.7496	7.86498	0.971183
27.42	68.9843	7.73421	0.957161
27.43	69.2421	7.60592	0.943157
27.44	69.5237	7.48005	0.929187
27.45	69.8303	7.35658	0.915265
27.46	70.1628	7.23546	0.901404
27.47	70.5222	7.11664	0.887619
27.48	70.9096	7.00009	0.87392
27.49	71.3258	6.88576	0.860319
27.5	71.772	6.77362	0.846828
27.51	72.249	6.66363	0.833455
27.52	72.7579	6.55576	0.82021
27.53	73.2997	6.44997	0.807104
27.54	73.8753	6.34623	0.794146
27.55	74.4857	6.24451	0.781347
27.56	75.1317	6.14478	0.768719
27.57	75.8144	6.047	0.756273
27.58	76.5345	5.95116	0.744022
27.59	77.2931	5.85722	0.731979
27.6	78.0908	5.76515	0.720157
27.61	78.9286	5.67493	0.70857
27.62	79.8072	5.58654	0.69723
27.63	80.7275	5.49994	0.686149
27.64	81.69	5.41512	0.675338
27.65	82.6955	5.33204	0.664804
27.66	83.7446	5.25069	0.654557
27.67	84.8379	5.17103	0.644602
27.68	85.976	5.09305	0.634945
27.69	87.1593	5.0167	0.625592
27.7	88.3882	4.94198	0.616545
27.71	89.6631	4.86884	0.607809
27.72	90.9843	4.79726	0.599389
27.73	92.3519	4.72722	0.591286
27.74	93.7661	4.65868	0.583505
27.75	95.227	4.59164	0.576047
27.76	96.7344	4.52606	0.568915
27.77	98.2883	4.46192	0.56211
27.78	99.8885	4.39919	0.555634
27.79	101.535	4.33786	0.549487
27.8	103.226	4.2779	0.543668
27.81	104.963	4.21929	0.53818
27.82	106.744	4.162	0.53302
27.83	108.57	4.10603	0.52819
27.84	110.438	4.05133	0.523689
27.85	112.348	3.9979	0.519515
27.86	114.3	3.94572	0.515667
27.87	116.291	3.89476	0.512142
27.88	118.322	3.84501	0.50894
27.89	120.39	3.79646	0.506058
27.9	122.494	3.74907	0.503495
27.91	124.633	3.70285	0.501249
27.92	126.805	3.65777	0.499322
27.93	129.008	3.61381	0.497715
27.94	131.24	3.57097	0.496427
27.95	133.5	3.52921	0.49546
27.96	135.785	3.48853	0.494814
27.97	138.093	3.44891	0.494489
27.98	140.423	3.41033	0.494484
27.99	142.771	3.37277	0.494795
28	145.135	3.33623	0.49542
28.01	147.513	3.30068	0.496352
28.02	149.902	3.26612	0.497588
28.03	152.3	3.23253	0.499123
28.04	154.704	3.19989	0.50095
28.05	157.111	3.1682	0.503067
28.06	159.518	3.13745	0.505469
28.07	161.924	3.10761	0.508153
28.08	164.324	3.07869	0.511116
28.09	166.716	3.05066	0.514357
28.1	169.098	3.02352	0.517871
28.11	171.465	2.99726	0.521658
28.12	173.815	2.97186	0.525714
28.13	176.146	2.94732	0.530037
28.14	178.454	2.92363	0.534622
28.15	180.736	2.90078	0.539467
28.16	182.989	2.87875	0.544567
28.17	185.211	2.85754	0.54992
28.18	187.399	2.83714	0.555519
28.19	189.549	2.81754	0.561361
28.2	191.659	2.79871	0.567441
28.21	193.727	2.78066	0.573754
28.22	195.748	2.76335	0.580293
28.23	197.722	2.74679	0.587053
28.24	199.645	2.73096	0.594027
28.25	201.515	2.71584	0.601208
28.26	203.33	2.70143	0.608588
28.27	205.086	2.6877	0.616161
28.28	206.783	2.67464	0.623918
28.29	208.417	2.66224	0.631851
28.3	209.988	2.65047	0.639953
28.31	211.492	2.63933	0.648216
28.32	212.929	2.62878	0.656631
28.33	214.296	2.61882	0.665191
28.34	215.592	2.60942	0.673887
28.35	216.815	2.60057	0.682712
28.36	217.964	2.59223	0.691655
28.37	219.038	2.5844	0.700707
28.38	220.036	2.57705	0.709856
28.39	220.957	2.57015	0.719091
28.4	221.8	2.5637	0.728399
28.41	222.564	2.55766	0.737765
28.42	223.248	2.55202	0.747174
28.43	223.853	2.54675	0.75661
28.44	224.377	2.54182	0.766056
28.45	224.82	2.53722	0.775494
28.46	225.183	2.53291	0.784906
28.47	225.465	2.52888	0.794272
28.48	225.666	2.5251	0.803574
28.49	225.787	2.52154	0.812792
28.5	225.828	2.51818	0.821909
28.51	225.789	2.515	0.830908
28.52	225.67	2.51196	0.839773
28.53	225.473	2.50904	0.848489
28.54	225.198	2.50623	0.857042
28.55	224.846	2.50349	0.86542
28.56	224.418	2.5008	0.873608
28.57	223.914	2.49813	0.881594
28.58	223.335	2.49548	0.889364
28.59	222.684	2.4928	0.896904
28.6	221.96	2.49007	0.9042
28.61	221.165	2.48729	0.91124
28.62	220.301	2.48441	0.918008
28.63	219.369	2.48143	0.924494
28.64	218.37	2.47831	0.930686
28.65	217.305	2.47505	0.936573
28.66	216.177	2.47161	0.942144
28.67	214.987	2.468	0.947388
28.68	213.736	2.46418	0.952296
28.69	212.426	2.46014	0.956856
28.7	211.059	2.45587	0.96106
28.71	209.636	2.45135	0.964897
28.72	208.159	2.44657	0.968359
28.73	206.631	2.44151	0.971438
28.74	205.052	2.43616	0.974128
28.75	203.424	2.43051	0.976424
28.76	201.75	2.42453	0.97832
28.77	200.031	2.41822	0.979812
28.78	198.268	2.41158	0.980897
28.79	196.464	2.40458	0.981569
28.8	194.62	2.39723	0.981825
28.81	192.739	2.38951	0.98166
28.82	190.822	2.38142	0.981069
28.83	188.87	2.37296	0.980048
28.84	186.886	2.36412	0.978594
28.85	184.872	2.35489	0.976705
28.86	182.829	2.34528	0.974379
28.87	180.759	2.33528	0.971616
28.88	178.664	2.3249	0.968417
28.89	176.545	2.31412	0.964784
28.9	174.405	2.30294	0.960722
28.91	172.245	2.29138	0.956234
28.92	170.066	2.27941	0.951328
28.93	167.871	2.26706	0.946011
28.94	165.661	2.2543	0.940294
28.95	163.438	2.24116	0.934185
28.96	161.203	2.22762	0.927697
28.97	158.957	2.21371	0.920842
28.98	156.703	2.19942	0.913631
28.99	154.442	2.18475	0.906074
29	152.176	2.16973	0.898182
29.01	149.905	2.15436	0.889964
29.02	147.632	2.13865	0.881427
29.03	145.358	2.12261	0.87258
29.04	143.084	2.10625	0.863431
29.05	140.811	2.0896	0.853989
29.06	138.541	2.07266	0.844263
29.07	136.276	2.05544	0.834267
29.08	134.016	2.03797	0.824012
29.09	131.763	2.02026	0.813515
29.1	129.518	2.00232	0.802791
29.11	127.283	1.98418	0.791857
29.12	125.057	1.96583	0.780731
29.13	122.843	1.94731	0.76943
29.14	120.641	1.92862	0.757971
29.15	118.453	1.90979	0.746369
29.16	116.279	1.89081	0.734642
29.17	114.121	1.87172	0.722803
29.18	111.979	1.85252	0.710868
29.19	109.854	1.83323	0.698848
29.2	107.747	1.81387	0.686758
29.21	105.659	1.79444	0.67461
29.22	103.591	1.77496	0.662418
29.23	101.543	1.75545	0.650193
29.24	99.5166	1.73592	0.637949
29.25	97.5116	1.71637	0.625699
29.26	95.5291	1.69683	0.613456
29.27	93.5696	1.6773	0.601232
29.28	91.6337	1.6578	0.589041
29.29	89.722	1.63833	0.576896
29.3	87.8348	1.6189	0.564807
29.31	85.9727	1.59952	0.552787
29.32	84.1361	1.58021	0.540845
29.33	82.3254	1.56097	0.528992
29.34	80.5409	1.54182	0.517237
29.35	78.783	1.52275	0.505587
29.36	77.0519	1.50379	0.494051
29.37	75.3479	1.48494	0.482635
29.38	73.6713	1.46621	0.471348
29.39	72.0221	1.44761	0.460195
29.4	70.4007	1.42915	0.449182
29.41	68.8071	1.41084	0.438315
29.42	67.2414	1.39268	0.427599
29.43	65.7038	1.37469	0.417039
29.44	64.1943	1.35687	0.406639
29.45	62.7128	1.33922	0.396404
29.46	61.2595	1.32176	0.386336
29.47	59.8341	1.30448	0.37644
29.48	58.4368	1.2874	0.366719
29.49	57.0673	1.27051	0.357178
29.5	55.7256	1.25383	0.347819
29.51	54.4115	1.23735	0.338646
29.52	53.1248	1.22109	0.329662
29.53	51.8654	1.20504	0.32087
29.54	50.6331	1.18921	0.31227
29.55	49.4276	1.1736	0.303863
29.56	48.2487	1.15821	0.295649
29.57	47.0961	1.14305	0.287627
29.58	45.9696	1.1281	0.279794
29.59	44.8689	1.11339	0.272149
29.6	43.7937	1.09889	0.264689
29.61	42.7437	1.08463	0.257412
29.62	41.7185	1.0706	0.250318
29.63	40.7179	1.0568	0.243407
29.64	39.7414	1.04323	0.236677
29.65	38.7888	1.02989	0.23013
29.66	37.8596	1.01679	0.223765
29.67	36.9536	1.00392	0.217584
29.68	36.0704	0.991274	0.211586
29.69	35.2095	0.978858	0.205771
29.7	34.3706	0.966665	0.200137
29.71	33.5533	0.954691	0.194683
29.72	32.7572	0.942929	0.189406
29.73	31.9819	0.931377	0.184302
29.74	31.2271	0.92003	0.179365
29.75	30.4923	0.908884	0.174592
29.76	29.7772	0.897936	0.169974
29.77	29.0813	0.887183	0.165506
29.78	28.4043	0.876623	0.16118
29.79	27.7457	0.866251	0.15699
29.8	27.1052	0.856066	0.152929
29.81	26.4823	0.846065	0.148993
29.82	25.8766	0.836242	0.145177
29.83	25.2879	0.826596	0.141476
29.84	24.7156	0.817122	0.137888
29.85	24.1593	0.807815	0.13441
29.86	23.6188	0.798671	0.131037
29.87	23.0936	0.789684	0.127769
29.88	22.5833	0.780848	0.1246
29.89	22.0875	0.77216	0.12153
29.9	21.606	0.763612	0.118555
29.91	21.1383	0.7552	0.115672
29.92	20.684	0.746918	0.112879
29.93	20.2429	0.738763	0.110174
29.94	19.8146	0.730727	0.107552
29.95	19.3987	0.722808	0.105011
29.96	18.9949	0.715	0.102549
29.97	18.6028	0.7073	0.100161
29.98	18.2222	0.699704	0.0978458
29.99	17.8527	0.692211	0.0956004
30	17.494	0.684818	0.0934244
30.01	17.1458	0.677523	0.0913182
30.02	16.8078	0.670326	0.0892839
30.03	16.4796	0.663225	0.0873249
30.04	16.161	0.656219	0.0854458
30.05	15.8517	0.649309	0.0836523
30.06	15.5515	0.642495	0.0819504
30.07	15.26	0.635775	0.0803459
30.08	14.9769	0.629152	0.0788448
30.09	14.7021	0.622625	0.0774524
30.1	14.4353	0.616196	0.0761728
30.11	14.1761	0.609864	0.0750093
30.12	13.9245	0.603631	0.0739638
30.13	13.6801	0.597495	0.0730374
30.14	13.4428	0.591456	0.0722292
30.15	13.2123	0.585509	0.0715372
30.16	12.9883	0.579652	0.0709583
30.17	12.7708	0.573881	0.0704886
30.18	12.5595	0.568189	0.0701235
30.19	12.3541	0.562572	0.069858
30.2	12.1546	0.557025	0.0696876
30.21	11.9606	0.551541	0.0696078
30.22	11.7721	0.546116	0.0696146
30.23	11.5888	0.540745	0.0697038
30.24	11.4106	0.535424	0.069871
30.25	11.2373	0.530146	0.070111
30.26	11.0687	0.524908	0.0704173
30.27	10.9047	0.519706	0.0707814
30.28	10.7451	0.514533	0.0711932
30.29	10.5899	0.509385	0.0716406
30.3	10.4387	0.504255	0.07211
30.31	10.2916	0.499137	0.0725867
30.32	10.1484	0.494023	0.0730559
30.33	10.009	0.488905	0.0735025
30.34	9.87313	0.483775	0.0739117
30.35	9.74083	0.478622	0.0742693
30.36	9.61193	0.473436	0.0745617
30.37	9.48633	0.468209	0.0747757
30.38	9.36389	0.462929	0.0748987
30.39	9.24454	0.457588	0.0749185
30.4	9.12814	0.452178	0.0748236
30.41	9.01462	0.446692	0.0746037
30.42	8.90387	0.441123	0.0742497
30.43	8.7958	0.435467	0.0737543
30.44	8.69033	0.42972	0.0731121
30.45	8.58737	0.423882	0.0723199
30.46	8.48684	0.417952	0.0713763
30.47	8.38866	0.411929	0.0702819
30.48	8.29277	0.405818	0.0690388
30.49	8.19908	0.399619	0.0676503
30.5	8.10753	0.39334	0.0661202
30.51	8.01807	0.386984	0.0644533
30.52	7.93061	0.38056	0.0626545
30.53	7.84512	0.374075	0.0607291
30.54	7.76153	0.367538	0.0586828
30.55	7.67979	0.360957	0.0565218
30.56	7.59984	0.354342	0.0542531
30.57	7.52164	0.347701	0.0518843
30.58	7.44513	0.341043	0.049424
30.59	7.37026	0.334376	0.0468814
30.6	7.29699	0.327707	0.0442672
30.61	7.22525	0.321045	0.0415923
30.62	7.15501	0.314394	0.0388681
30.63	7.08621	0.307762	0.0361064
30.64	7.0188	0.301153	0.0333191
30.65	6.95274	0.294571	0.0305178
30.66	6.88799	0.288021	0.0277133
30.67	6.82449	0.281507	0.0249159
30.68	6.7622	0.275032	0.0221353
30.69	6.70108	0.268602	0.0193796
30.7	6.64109	0.262221	0.0166564
30.71	6.58219	0.255898	0.013972
30.72	6.52433	0.24964	0.0113322
30.73	6.46748	0.243454	0.00874141
30.74	6.4116	0.237349	0.00620339
30.75	6.35666	0.231331	0.0037213
30.76	6.30262	0.225407	0.00129737
30.77	6.24946	0.219581	-0.00106659
30.78	6.19714	0.213856	-0.00336918
30.79	6.14563	0.208232	-0.00560939
30.8	6.09491	0.202709	-0.00778632
30.81	6.04495	0.197284	-0.00989958
30.82	5.99572	0.191953	-0.0119488
30.83	5.94719	0.186714	-0.0139341
30.84	5.89933	0.18156	-0.0158565
30.85	5.85211	0.176487	-0.0177177
30.86	5.80549	0.171489	-0.01952
30.87	5.75944	0.166561	-0.0212669
30.88	5.71394	0.161698	-0.0229627
30.89	5.66894	0.156894	-0.024612
30.9	5.62441	0.152146	-0.0262193
30.91	5.58033	0.147452	-0.027789
30.92	5.53665	0.14281	-0.0293249
30.93	5.49336	0.138219	-0.0308301
30.94	5.45042	0.133681	-0.0323067
30.95	5.40781	0.129197	-0.0337564
30.96	5.3655	0.124767	-0.0351807
30.97	5.32349	0.120392	-0.036581
30.98	5.28174	0.116073	-0.0379593
30.99	5.24024	0.111809	-0.0393174
31	5.19898	0.107597	-0.0406582
31.01	5.15795	0.103436	-0.0419843
31.02	5.11711	0.0993222	-0.0432988
31.03	5.07646	0.0952541	-0.0446045
31.04	5.03598	0.0912293	-0.045904
31.05	4.99565	0.0872465	-0.0472001
31.06	4.95546	0.0833047	-0.0484955
31.07	4.91539	0.0794039	-0.0497929
31.08	4.87543	0.0755449	-0.051095
31.09	4.83556	0.0717292	-0.0524048
31.1	4.79577	0.0679583	-0.0537256
31.11	4.75606	0.0642345	-0.0550605
31.12	4.71641	0.0605603	-0.0564122
31.13	4.67683	0.0569382	-0.0577834
31.14	4.63731	0.0533709	-0.0591765
31.15	4.59784	0.0498608	-0.060593
31.16	4.55842	0.0464099	-0.0620341
31.17	4.51904	0.0430195	-0.0635001
31.18	4.47971	0.03969	-0.0649908
31.19	4.44041	0.0364211	-0.0665055
31.2	4.40116	0.0332114	-0.0680425
31.21	4.36194	0.0300587	-0.0695995
31.22	4.32276	0.0269604	-0.0711744
31.23	4.28362	0.0239134	-0.0727646
31.24	4.24451	0.0209147	-0.0743675
31.25	4.20543	0.0179611	-0.0759805
31.26	4.16639	0.0150505	-0.0776015
31.27	4.12738	0.0121813	-0.0792288
31.28	4.0884	0.00935226	-0.0808607
31.29	4.04946	0.00656337	-0.0824957
31.3	4.01055	0.00381567	-0.0841319
31.31	3.97167	0.00111086	-0.085768
31.32	3.93282	-0.00154893	-0.0874022
31.33	3.89401	-0.00416128	-0.0890323
31.34	3.85525	-0.00672343	-0.0906555
31.35	3.81653	-0.00923266	-0.092269
31.36	3.77786	-0.011687	-0.0938695
31.37	3.73925	-0.0140847	-0.0954535
31.38	3.70071	-0.0164244	-0.0970168
31.39	3.66225	-0.0187052	-0.0985557
31.4	3.62388	-0.0209267	-0.100067
31.41	3.58561	-0.0230889	-0.101546
31.42	3.54745	-0.0251917	-0.102991
31.43	3.50942	-0.0272352	-0.104398
31.44	3.47153	-0.0292199	-0.105765
31.45	3.43378	-0.0311462	-0.10709
31.46	3.3962	-0.0330145	-0.10837
31.47	3.35878	-0.0348254	-0.109603
31.48	3.32156	-0.0365797	-0.110787
31.49	3.28452	-0.0382786	-0.11192
31.5	3.2477	-0.0399235	-0.112999
31.51	3.2111	-0.0415161	-0.114022
31.52	3.17474	-0.0430582	-0.114989
31.53	3.13863	-0.0445517	-0.115898
31.54	3.10277	-0.0459983	-0.116749
31.55	3.06719	-0.0473994	-0.117542
31.56	3.03189	-0.0487552	-0.118278
31.57	2.99689	-0.0500659	-0.118955
31.58	2.96219	-0.0513307	-0.119573
31.59	2.92781	-0.0525484	-0.120133
31.6	2.89375	-0.053717	-0.120634
31.61	2.86002	-0.0548341	-0.121075
31.62	2.82664	-0.0558975	-0.121454
31.63	2.79361	-0.0569045	-0.121769
31.64	2.76095	-0.0578527	-0.12202
31.65	2.72866	-0.0587397	-0.122202
31.66	2.69676	-0.0595637	-0.122314
31.67	2.66526	-0.0603235	-0.122351
31.68	2.63417	-0.0610184	-0.122309
31.69	2.60349	-0.0616485	-0.122184
31.7	2.57324	-0.0622142	-0.121969
31.71	2.54342	-0.0627167	-0.12166
31.72	2.51405	-0.0631574	-0.12125
31.73	2.48514	-0.0635374	-0.120733
31.74	2.45669	-0.0638579	-0.120102
31.75	2.42871	-0.0641195	-0.119352
31.76	2.40122	-0.0643225	-0.118475
31.77	2.37422	-0.0644659	-0.117465
31.78	2.34773	-0.0645485	-0.116314
31.79	2.32176	-0.0645685	-0.115017
31.8	2.29631	-0.0645237	-0.113567
31.81	2.2714	-0.0644116	-0.111959
31.82	2.24704	-0.0642296	-0.110189
31.83	2.22321	-0.0639757	-0.108257
31.84	2.19994	-0.063648	-0.10616
31.85	2.1772	-0.063245	-0.103901
31.86	2.15501	-0.0627656	-0.101485
31.87	2.13335	-0.0622091	-0.0989168
31.88	2.11222	-0.0615755	-0.0962039
31.89	2.09161	-0.0608649	-0.0933547
31.9	2.07151	-0.0600784	-0.0903777
31.91	2.05191	-0.0592177	-0.0872817
31.92	2.03282	-0.0582853	-0.084075
31.93	2.01421	-0.0572843	-0.0807652
31.94	1.99608	-0.0562184	-0.0773596
31.95	1.97843	-0.055092	-0.0738651
31.96	1.96124	-0.0539092	-0.0702887
31.97	1.94452	-0.0526745	-0.0666372
31.98	1.92824	-0.0513915	-0.0629175
31.99	1.91241	-0.0500635	-0.0591369
32	1.89701	-0.0486928	-0.0553026
32.01	1.88205	-0.0472808	-0.0514217
32.02	1.86751	-0.0458281	-0.0475006
32.03	1.85339	-0.0443343	-0.0435457
32.04	1.83969	-0.0427987	-0.039563
32.05	1.82639	-0.0412207	-0.0355583
32.06	1.81348	-0.0395998	-0.0315382
32.07	1.80096	-0.037936	-0.02751
32.08	1.78882	-0.0362307	-0.0234827
32.09	1.77704	-0.0344862	-0.0194668
32.1	1.7656	-0.0327065	-0.0154745
32.11	1.7545	-0.0308963	-0.0115195
32.12	1.74371	-0.0290617	-0.00761642
32.13	1.73322	-0.0272092	-0.00378008
32.14	1.72302	-0.0253456	-2.50866e-05
32.15	1.71308	-0.0234778	0.0036344
32.16	1.7034	-0.021612	0.00718495
32.17	1.69396	-0.0197544	0.0106137
32.18	1.68474	-0.0179101	0.0139083
32.19	1.67573	-0.0160835	0.0170567
32.2	1.66691	-0.0142785	0.0200465
32.21	1.65827	-0.0124987	0.0228655
32.22	1.6498	-0.0107468	0.0255013
32.23	1.64149	-0.00902567	0.0279421
32.24	1.63332	-0.00733799	0.0301763
32.25	1.62529	-0.00568693	0.0321932
32.26	1.61739	-0.00407594	0.0339834
32.27	1.60961	-0.00250916	0.0355386
32.28	1.60195	-0.000991457	0.0368525
32.29	1.5944	0.000471533	0.0379199
32.3	1.58696	0.00187325	0.0387376
32.31	1.57962	0.0032066	0.0393037
32.32	1.57238	0.00446396	0.0396179
32.33	1.56522	0.0056373	0.0396816
32.34	1.55814	0.0067182	0.0394972
32.35	1.55113	0.00769795	0.0390687
32.36	1.54417	0.00856808	0.0384015
32.37	1.53726	0.00932031	0.0375024
32.38	1.53038	0.00994662	0.0363796
32.39	1.52351	0.0104395	0.0350427
32.4	1.51664	0.0107927	0.0335029
32.41	1.50976	0.0110011	0.0317722
32.42	1.50286	0.0110608	0.029864
32.43	1.49592	0.010969	0.0277923
32.44	1.48893	0.010724	0.0255717
32.45	1.48189	0.0103252	0.0232174
32.46	1.47479	0.00977251	0.0207444
32.47	1.46763	0.00906601	0.018168
32.48	1.4604	0.0082058	0.0155034
32.49	1.4531	0.00719226	0.012766
32.5	1.44574	0.00602557	0.00997084
32.51	1.43832	0.00470546	0.00713306
32.52	1.43084	0.00323142	0.00426817
32.53	1.42331	0.0016026	0.00139201
32.54	1.41574	-0.00018199	-0.00147918
32.55	1.40814	-0.00212427	-0.00432867
32.56	1.40052	-0.0042267	-0.00713892
32.57	1.39288	-0.00649209	-0.00989156
32.58	1.38523	-0.00892375	-0.0125677
32.59	1.37759	-0.0115252	-0.0151478
32.6	1.36994	-0.0143006	-0.0176118
32.61	1.3623	-0.0172533	-0.0199385
32.62	1.35466	-0.0203864	-0.022106
32.63	1.34703	-0.0237028	-0.0240915
32.64	1.3394	-0.0272044	-0.0258714
32.65	1.33177	-0.0308926	-0.0274207
32.66	1.32414	-0.0347682	-0.0287138
32.67	1.3165	-0.0388317	-0.0297239
32.68	1.30884	-0.0430834	-0.0304239
32.69	1.30117	-0.0475237	-0.0307858
32.7	1.29347	-0.0521529	-0.0307805
32.71	1.28575	-0.0569717	-0.0303782
32.72	1.27799	-0.0619811	-0.0295482
32.73	1.27019	-0.0671825	-0.0282583
32.74	1.26233	-0.0725774	-0.0264749
32.75	1.25441	-0.0781676	-0.024163
32.76	1.24643	-0.0839548	-0.021286
32.77	1.23836	-0.0899405	-0.017806
32.78	1.23021	-0.0961254	-0.0136834
32.79	1.22196	-0.102509	-0.00887717
32.8	1.21361	-0.10909	-0.0033447
32.81	1.20515	-0.115866	0.00295839
32.82	1.19658	-0.122831	0.0100786
32.83	1.18788	-0.129978	0.0180651
32.84	1.17906	-0.137302	0.0269696
32.85	1.17011	-0.144792	0.0368475
32.86	1.16102	-0.152441	0.0477584
32.87	1.1518	-0.160237	0.059766
32.88	1.14242	-0.16817	0.0729394
32.89	1.1329	-0.17623	0.0873523
32.9	1.12323	-0.184404	0.103084
32.91	1.11341	-0.192681	0.12022
32.92	1.10343	-0.201049	0.138851
32.93	1.09331	-0.209497	0.159071
32.94	1.08304	-0.218015	0.180981
32.95	1.07262	-0.226594	0.204688
32.96	1.06208	-0.235227	0.230301
32.97	1.05143	-0.24391	0.257939
32.98	1.04066	-0.252638	0.287722
32.99	1.02979	-0.261409	0.319781
33	1.01884	-0.270219	0.35425
33.01	1.00781	-0.279064	0.391275
33.02	0.996724	-0.28794	0.431009
33.03	0.985585	-0.296839	0.473613
33.04	0.974406	-0.305753	0.519261
33.05	0.963198	-0.314671	0.568136
33.06	0.951973	-0.323581	0.620433
33.07	0.940743	-0.332469	0.676361
33.08	0.929521	-0.341321	0.736138
33.09	0.918318	-0.350123	0.799998
33.1	0.907149	-0.358859	0.868185
33.11	0.896025	-0.367513	0.940959
33.12	0.884962	-0.376072	1.01859
33.13	0.873974	-0.384521	1.10137
33.14	0.863074	-0.392848	1.18959
33.15	0.852276	-0.401042	1.28357
33.16	0.841596	-0.409095	1.38365
33.17	0.831047	-0.417002	1.49016
33.18	0.820643	-0.424758	1.60348
33.19	0.8104	-0.432362	1.72399
33.2	0.80033	-0.439815	1.8521
33.21	0.790449	-0.447117	1.98823
33.22	0.780768	-0.454269	2.13284
33.23	0.771302	-0.461273	2.2864
33.24	0.762064	-0.46813	2.44939
33.25	0.753065	-0.474841	2.62235
33.26	0.744318	-0.481406	2.80581
33.27	0.735833	-0.487825	3.00034
33.28	0.72762	-0.494098	3.20651
33.29	0.719688	-0.500226	3.42495
33.3	0.712046	-0.506208	3.65628
33.31	0.704701	-0.512046	3.90114
33.32	0.697659	-0.517737	4.16021
33.33	0.690925	-0.523282	4.43416
33.34	0.684503	-0.528679	4.72369
33.35	0.678397	-0.533925	5.02951
33.36	0.672609	-0.539017	5.35234
33.37	0.667141	-0.543953	5.69291
33.38	0.661995	-0.548729	6.05194
33.39	0.65717	-0.553342	6.43017
33.4	0.652667	-0.557792	6.82833
33.41	0.648485	-0.562077	7.24714
33.42	0.644623	-0.566199	7.6873
33.43	0.641082	-0.570159	8.1495
33.44	0.63786	-0.573959	8.6344
33.45	0.634956	-0.577602	9.14265
33.46	0.63237	-0.581091	9.67483
33.47	0.630103	-0.584427	10.2315
33.48	0.628152	-0.587613	10.8131
33.49	0.626516	-0.590652	11.4202
33.5	0.625195	-0.593546	12.053
33.51	0.624183	-0.596295	12.7119
33.52	0.623476	-0.598904	13.397
33.53	0.623068	-0.601377	14.1085
33.54	0.622952	-0.603717	14.8464
33.55	0.623118	-0.605931	15.6105
33.56	0.62356	-0.608025	16.4006
33.57	0.624269	-0.610006	17.2165
33.58	0.625239	-0.611882	18.0574
33.59	0.626461	-0.613659	18.9229
33.6	0.627932	-0.615343	19.8122
33.61	0.629645	-0.616941	20.7243
33.62	0.631598	-0.618455	21.6582
33.63	0.633786	-0.619889	22.6125
33.64	0.636208	-0.621246	23.5859
33.65	0.63886	-0.622527	24.5767
33.66	0.641744	-0.623736	25.5834
33.67	0.644859	-0.624874	26.6039
33.68	0.648207	-0.625943	27.6363
33.69	0.651792	-0.626945	28.6783
33.7	0.655618	-0.627882	29.7276
33.71	0.659692	-0.628758	30.7816
33.72	0.664019	-0.629575	31.8379
33.73	0.668609	-0.630335	32.8937
33.74	0.67347	-0.631041	33.946
33.75	0.678609	-0.631695	34.9921
33.76	0.684038	-0.632299	36.0289
33.77	0.689767	-0.632856	37.0532
33.78	0.695807	-0.633369	38.062
33.79	0.702171	-0.63384	39.0522
33.8	0.708874	-0.634271	40.0204
33.81	0.71593	-0.634665	40.9636
33.82	0.723357	-0.635022	41.8785
33.83	0.731173	-0.635346	42.7621
33.84	0.739398	-0.635637	43.6112
33.85	0.748057	-0.635895	44.4229
33.86	0.757173	-0.636121	45.1943
33.87	0.766776	-0.636315	45.9226
33.88	0.776897	-0.636478	46.6052
33.89	0.787572	-0.636608	47.2396
33.9	0.798842	-0.636706	47.8234
33.91	0.810749	-0.636771	48.3544
33.92	0.823341	-0.636804	48.8308
33.93	0.83667	-0.636804	49.2507
33.94	0.850787	-0.636771	49.6126
33.95	0.86575	-0.636707	49.9152
33.96	0.881613	-0.636611	50.1574
33.97	0.898436	-0.636485	50.3384
[truncated: 502 more rows]
